# Supplementary material for: Local euchromatin enrichment in lamina-associated domains anticipates their repositioning in the adipogenic lineage
Source: Genome Biol. 2022 Apr 11;23:91. doi: 10.1186/s13059-022-02662-6 (PMC8996409; doi:10.1186/s13059-022-02662-6)
Supplement: Supplementary file 2 — Additional file 2: Table S1. Differentially expressed genes in each expression cluster. Table S5. Protein-coding genes uniquely found in each LAD class. Table S7. Location of enhancers targeted to DE genes in each LAD class. [file 13059_2022_2662_MOESM2_ESM.xlsx]

## Sheet: Table S1
Table S1. Differentially expressed genes in each expression cluster.
Cluster 1	Cluster 2	Cluster 3	Cluster 4	Cluster 5	Cluster 6	Cluster 7	Cluster 8	Cluster 9	Cluster 10	Cluster 11	Cluster 12	Cluster 13	Cluster 14	Cluster 15	Cluster 16	Cluster 17	Cluster 18	Cluster 19	Cluster 20	Cluster 21	Cluster 22
KCNAB2	AGRN	SDF4	NOL9	UBE2J2	CASP9	SCNN1D	SAMD11	SKI	NADK	MACO1	UBIAD1	TMEM240	NOC2L	MFN2	TENT5B	PER3	B4GALT2	SESN2	PLEKHN1	PSRC1	GLDN
UBE4B	MXRA8	CPTP	SLC45A1	LRRC47	NIPAL3	SLC35E2B	KLHL17	MEGF6	ICMT	PAFAH2	AGMAT	SLC35E2A	B3GALT6	NECAP2	SMAP2	EPHA2	ALG14	PHC2	DVL1	SCNM1
WDTC1	PRKCZ	VWA1	DDI2	DFFB	WASF2	GPR153	PUSL1	TPRG1L	DFFA	KDM4A	CLSPN	FBXO44	ATAD3B	CDC42	STIL	NBL1	ARF3	TBX15	ATF3	CCAR1
THEMIS2	TNFRSF25	GNB1	OTUD3	ERRFI1	RSPO1	RERE	MRPL20	SLC2A5	FBXO42	ZSWIM5	EIF2B3	MTHFR	CHD5	GALE	NDC1	EXTL1	PAWR	FMOD	PFKFB3	DUSP5
EPB41	PLEKHG5	FAAP20	PITHD1	GPR157	BEND5	H6PD	ATAD3A	TMEM51	ECE1	GPBP1L1	LRP8	DHRS3	KLHL21	FUCA1	ST6GALNAC5	ADGRB2	IL32	ECHDC3	STAM	ZDHHC5
BSDC1	PHF13	PEX10	SRRM1	SLC25A33	ST6GALNAC3	SPSB1	SSU72	HSPB7	HNRNPR	FAF1	AK4	USP48	DNAJC11	MYOM3	CDC7	SGIP1	AP2S1	DEPP1	CTBP2	LRFN4
KIAA1522	CAMTA1	ACOT7	MTFR1L	TMEM201	IFI44L	KIF1B	RER1	MFAP2	TRNP1	CDKN2C	ZNF326	HMGCL	EXOSC10	RCAN3	S1PR1	GBP2	MRGBP	WBP1L	DEPDC7	ACER3
DNALI1	PIK3CD	ENO1	AL391650.1	SZRD1	IFI44	PGD	C1orf174	CAPZB	LSM10	PDE4B	TRMT13	HMGN2	KAZN	AUNIP	SARS1	CNN3	LMCD1	ADD3	SHANK2	ANGPTL5
MACF1	CTNNBIP1	CLSTN1	ZDHHC18	MUL1	ODF2L	CLCN6	AJAP1	CDA	C1orf109	CTH	SLC16A1	PIGV	SNRNP40	STX12	SLC50A1	VCAM1	DCLK2	TNNT3	CLPB	THY1
MOB3C	FBXO6	PLOD1	EYA3	FAM43B	ARHGAP29	TNFRSF1B	SRM	SH3BGRL3	NSUN4	PKN2	RBM8A	CCDC28B	ZCCHC17	TRNAU1AP	RGS2	FAM102B	SUSD3	ADM	PGM2L1	EMP1
ATPAF1	AGTRAP	FBLIM1	YTHDF2	ELOA	DPYD	PDPN	EFHD2	TINAGL1	EPS15	MAGI3	FAM189B	IQCC	TXLNA	SERINC2	PRELP	SLC16A4	NTMT1	CYP2R1	FAT3	FGD4
CZIB	TNFRSF8	ARHGEF19	KPNA6	LYPLA2	COL11A1	PRDM2	ATP13A2	HCRTR1	GLIS1	LYSMD1	UAP1	AGO4	SF3A3	COL16A1	ABCB10	NGF	ELK1	TMEM109	C2CD5	SH2B3
HHLA3	ZBTB17	CPLANE2	MTF1	ARID1A	PHGDH	DNAJC16	MRTO4	PEF1	ROR1	VPS72	GLRX2	INPP5B	ZFP69	PSMB2	PROSER2	TENT5C	RTL8C	MRE11	PUS7L	RNF34
GSTM4	TMCO4	ARHGEF10L	PABPC4	GPN2	ARHGEF2	PLEKHM2	CAMK2N1	KHDRBS1	SERBP1	INSRR	DTL	CCDC163	IPO13	ADPRS	DDIT4	SEC22B		ETV6	SCAF11	TNFRSF19
DRAM2	DDOST	EMC1	EFCAB14	SLC9A1	PPOX	SPEN	EPHB2	HDAC1	USP33	DARS2	TRIM58	IPP	HECTD3	NFYC	PLCE1	PBXIP1		PDE3A	HOXC8	ZNF219
SRGAP2C	RHD	PLA2G5	PRPF38A	TMEM222	NIBAN1	ALDH4A1	ID3	COL8A2	STRIP1	RGL1	ZNF33A	CPT2	HPDL	ELOVL1	SORBS1	NEK7		COL4A1	DNAJC14	ARF6
PDE4DIP	LDLRAP1	STPG1	JUN	AHDC1	PTER	PLA2G2A	SRSF10	P3H1	AP4B1	IKBKE	FO681492.1	EFCAB7	TRABD2B	MED8	ERLIN1	CNIH3		RAB20	HCFC2	EIF5
C1orf54	SELENON	CLIC4	JAK1	GMEB1	ZEB1	HP1BP3	DHDDS	PTPRF	DCLRE1B	BROX	ARNTL	PTGFR	OSBPL9	RAD54L	ZDHHC6	H3-3A		PSEN1	DOCK9	AKT1
SYT11	STMN1	PAQR7	SLC35D1	MARCKSL1	DPYSL4	ZNF436	NUDC	RAB3B	TTF2	LGALS8	PRR5L	BTBD8	TYW3	CC2D1B	LYVE1	ZBTB18		MFGE8	CDKL1	DISP2
TBX19	TMEM234	UBXN11	RABGGTB	ZBTB8A	LRRC27	ASAP3	MAP3K6	NEGR1	GPR89A	ACBD5	MADD	DPH5	ABCD3	HSPB11	C11orf87	NET1		DPEP1	MEIS2	KNSTRN
SCYL3	AZIN2	ATP5IF1	DNTTIP2	SFPQ	LSP1	MAN1C1	PPP1R8	ADGRL4	FLAD1	ZNF248	SSRP1	CEPT1	WDR3	MRPL37	MCAM	OPTN		ALOX15B	FBXL22	TMEM87A
KIFAP3	ZMYM4	PHACTR4	PLPPR4	NCDN	SAA2	IFI6	SMIM12	ADGRL2	SMG5	IPMK	TMX2	TRIM45	NBPF20	ACOT11	INTS13	CUBN		CALCOCO2	SPOP	FEM1B
GORAB	ZC3H12A	SPOCD1	PRPF38B	SNIP1	SAA1	RCC1	MAP7D1	SSX2IP	UHMK1	DDX50	PLCB3	SRGAP2B	CD160	TTLL7	TIMELESS	ANK3		COMP	LDLRAD4	CCNF
PRRX1	SCMH1	SYNC	ATXN7L2	GNL2	USP28	TMEM200B	FHL3	CCN1	TOR3A	FRA10AC1	RPS6KA4	TXNIP	UBQLN4	DDAH1	UBC	EGR2		RNF144A	THADA	MTSS2
FMO4	KLF17	YARS1	DDX20	YRDC	CD163L1	SRSF4	UTP11	BCAR3	SMG7	ZNF518A	ENDOD1	BOLA1	CCT3	NTNG1	GJA3	MICU1		GALM	CCDC85A	HASPIN
CEP350	BEST4	S100PBP	ANKRD34A	HEYL	CD163	PTPRU	AKIRIN1	KIAA1324	ATP2B4	AVPI1	BACE1	TARS2	GPATCH4	WDR47	EXOSC8	PLAU		RETSAT	PSD4	CNTROB
RGS16	NRDC	AK2	MCL1	MFSD2A	CLEC2D	PUM1	TRIT1	AMPD2	SOX13	CALHM2	NCAPD3	ANXA9	ISG20L2	ITGA10	MTHFD1	ADAM12		RBL1	MAP3K2	GUCY2D
SRGAP2	BTF3L4	SH3D21	CRTC2	EXO5	TMTC1	FABP3	MYCL	PHTF1	INTS7	SMC3	USP5	MINDY1	TOMM40L	S100A16	SUSD6	PTPRE		SLPI	AGPS	MAPK7
RCOR3	FGGY	CDCA8	FDPS	HIVEP3	RACGAP1	RBBP4	CAP1	NRAS	PARP1	DHX32	EMG1	CREB3L4	EEF1AKNMT	TRIM46	ACOT1	DCHS1		RWDD2B	ANKRD44	ARL4D
ARID4B	PATJ	NDUFS5	SLC25A44	DPH2	ESYT1	TRIM62	CTPS1	PLEKHO1	C1orf131	PGAP2	RIMKLB	IFI16	PRDX6	LMNA	TDP1	SLC5A12		ANKRD28	LTN1	TEX2
SDCCAG8	TCTEX1D1	PPCS	ETV3	PLK3	DDIT3	ZNF362	EBNA1BP2	ECM1	B3GALNT2	METTL15	HOXC10	NIT1	DHX9	NES	WDR25	ATG13		ZDHHC3	SYNJ1	PITPNC1
FRMD4A	LMO4	YBX1	ADAMTS4	TOE1	CPM	KIAA0319L	ATP6V0B	CTSS	MTR	ELP4	RASSF3	DDR2	COLGALT2	HDGF	SORD	DDB1		SCAP	MECOM	KPNA2
FAM107B	GBP3	ERMAP	SLC19A2	PIK3R3	RGCC	TFAP2E	SSBP3	LCE2A	ZNF485	POLD3	NUP107	PBX1	RABIF	SLAMF8	ANP32A	CYB561A3		CMSS1	PITX2	TRIM65
ARL5B	LRRC8C	SLC2A1	XPR1	LRRC41	CKB	MANEAL	KANK4	S100A4	ABCC2	ETS1	CEP83	RNASEL	HEATR1	MROH9	IGF1R	STX5		MME	RGMB	PMAIP1
WAC	MTF2	CDC20	BTG2	KTI12	SQOR	CITED4	CACHD1	S100A2	TAF5	STYK1	ANO4	RAB29	ZNF124	TSEN15	HIRIP3	STARD10		MCCC1	PITX1	FSTL3
ARHGAP12	FRRS1	CCDC24	PPP1R15B	COA7	CEP152	TMEM53	GNG12	S100A13	GRK5	IPO8	FAM216A	TATDN3	KLF6	PLA2G4A	FTO	P2RY6		MB21D2	CXXC5	ADAMTSL5
PRKG1	CELSR2	SLC6A9	DYRK3	MAGOH	CYP19A1	ARMH1	DIRAS3	SSR2	OSBPL5	ETFBKMT	PXN	DUSP10	SYT15	UBE2T	DUS2	FAM168A		FRAS1	DCBLD1	ZNF486
IFIT1	CTTNBP2NL	ERI3	MAPKAPK2	PARS2	SLC24A1	RPS8	NEXN	PMF1	NAV2	ATF7	GTF3A	NTPCR	NOC3L	NFASC	CPNE7	NOX4		USP53	TNFAIP3	CEP89
NFKB2	MOV10	KIF2C	SLC30A1	GADD45A	CYP11A1	PTCH2	DNAJB4	CRABP2	PRMT3	HOXC6	SMAD9	OTUD1	RRP12	SLC45A3	FANCA	EXPH5		SLC7A11	FOXK1	PSMD8
TRIM8	PTGFRN	UROD	COG2	RPF1	FANCI	TESK2	LRRC8D	COPA	NAT10	RBMS2	PCDH9	MASTL	CHUK	CAPN2	GAS2L2	PKNOX2		NNT	RSBN1L	NUMBL
DENND10	ACP6	PRDX1	EXOC8	F3	RHCG	NASP	TAF13	UFC1	LDLRAD3	EEF1AKMT3	TFDP1	PARD3	NOLC1	EXO1	MRM1	NTF3		PDE4D	DGKI	NECTIN2
CHST15	SV2A	GPX7	SPRTN	VAV3	ANPEP	FAAH	SLC6A17	DCAF6	PRPF19	SRGAP1	PRKD1	ARID5B	PDCD11	PLD5	CISD3	PTHLH		SSBP2	SLC4A2	LBH
EBF3	MTMR11	LRRC42	AHCTF1	RNF115	RCCD1	SPATA6	KCNC4	BLZF1	EML3	TMTC2	GEMIN2	MACROH2A2	MCMBP	SH3BP5L	BRCA1	PRICKLE1		ADAMTS2	DDX58	HS6ST1
TRIM5	ANP32E	PRKAA2	PGBD2	POLR3C	ECI1	ZYG11B	WDR77	QSOX1	SLC3A2	VEZT	FERMT2	NUDT13	ZNF195	PFKP	IMPA2	PTPRB		PNRC1		MFSD6
TPP1	GOLPH3L	DOCK7	WDR37	PIAS3	MT1F	TCEANC2	RAP1A	LAMC2	MEN1	ZCCHC8	SMOC1	FAM149B1	RRP8	PITRM1	CCDC68	OSBPL8		IFNGR1		COPS8
LGR4	ARNT	PGM1	TASOR2	OTUD7B	KATNB1	DHCR24	TSPAN2	NMNAT2	LTO1	KNTC1	ADCK1	USP54	IPO7	CDC123	NARS1	CSRP2		ATXN7L1		RAMP1
C11orf96	MLLT11	DEPDC1	RBM17	UBE2Q1	CCDC113	PCSK9	ATP1A1	RNF2	CAPN5	RFXAP	NRXN3	AP3M1	NCR3LG1	MCM10	CHAF1A	LIN7A		ADCK2		STK25
CRY2	PIP5K1A	AK5	HSPA14	YY1AP1	AARS1	USP24	PDZK1	IVNS1ABP	INTS4	RNASEH2B	NIPA2	SEMA4G	CCDC86	RSU1	QPCTL	NTN4		PTK2B		SHLD1
TMEM138	TUFT1	GBP1	SUV39H2	PRCC	CLDN7	PLPP3	SF3B4	PDC	NARS2	NEK3	ACTC1	LDB1	SYT7	KIF5B	GYS1	CFAP54		FAM110B		REM1
DNAJC4	FLG	FNBP1L	RPP38	USF1	ULK2	OMA1	CIART	PTGS2	CTSC	CKAP2	LEO1	PDCD4	FADS2	ASAH2	ALDH16A1	DRAM1		NIPAL2		EVA1C
VPS51	S100A6	SNX7	DLG5	NECTIN4	UNC119	NFIA	PRPF3	TMEM9	FKBP4	MBNL2	CLN6	TCF7L2	CSKMT	ASAH2B	FPR1	NUAK1		SYBU		IL17RA
TM7SF2	THBS3	RTCA	PANK1	B4GALT3	TAF15	LEPROT	ILF2	CHI3L1	LTBR	GGACT	ALG1	PGGHG	WDR74	MYPN	FAM136A	ANKRD13A		PRUNE2		GRAP2
SIPA1	RIT1	CAPZA1	FRAT2	UCK2	TOP2A	LEPR	TPM3	PLEKHA6	M6PR	PARP2	MAZ	HTATIP2	ESRRA	HK1	MCM6	TPCN1		NFIL3		DYNC1LI1
CCS	NCSTN	RHOC	TWNK	POGK	MARCHF10	WLS	MSTO1	LAMB3	YBX3	GNG2	CORO1A	FIBIN	WNT11	UNC5B	ITGA6	SUDS3		PLCXD1		CCDC51
AIP	RGS4	SLC22A15	SLK	SUCO	MOCOS	ANKRD13C	DAP3	PTPN14	WBP11	ZBTB25	MT2A	FBXO3	CHORDC1	FUT11	CCDC150	BCL7A		RBBP7		RNF4
RSF1	MGST3	IGSF3	HSPA12A	RASAL2	RNF165	PTGER3	FCER1G	ARF1	RECQL	JDP2	NUP93	ACCS	FUT4	VDAC2	GPR1	TRPC4		SAT1		TNIP2
ARHGAP42	GPR161	S100A10	EIF3A	ABL2	TLE6	MIGA1	ATP1B1	KCNK1	SINHCAF	VIPAS39	MMP15	CHST1	DDX10	KCNMA1	ADAM23	LACC1		CUL4B		NFXL1
DYNC2H1	RALGPS2	S100A11	EDRF1	IER5	JAK3	WDR63	CSRP1	FMN2	KIF21A	CLBA1	KARS1	PHF21A	RDX	EIF5AL1	CNPPD1	SPRY2		SPRY3		MYOZ2
PPP2R1B	B3GALT2	S100A3	INPP5A	FLVCR1	ZNF382	KYAT3	TIMM17A	SMYD3	ANO6	ZNF770	NUP88	PACSIN3	ZPR1	ZDHHC16	C20orf27	SALL2				FHDC1
ARHGAP32	CFH	HAX1	CHRNA10	VASH2	RTN2	RBMXL1	PLXNA2	CNST	DDX23	LRRC57	C1QBP	DDB2	CEP164	KAZALD1	ENTPD6	SIX4				RANBP17
TULP3	DENND1B	IL6R	TRIM3	RPS6KC1	PRKD2	LRRC8B	UTP25	CAMK1D	CS	CTDSPL2	ELAC2	TKFC	C2CD2L	ACTR1A	GART	GALNT16				UIMC1
C1RL	ZNF281	SHC1	TIMM10B	JMJD4	TRPM4	TGFBR3	RRP15	FAM171A1	RXYLT1	ICE2	FAM222B	NUMA1	KLHL42	ATP5MD	SLC19A1	DLST				GRK6
GABARAPL1	CAMSAP2	ZBTB7B	HIPK3	C1orf35	ATF5	RPAP2	NVL	PIP4K2A	C12orf66	APH1B	TUBG1	ARAP1	KANSL2	TUBGCP2	JOSD1	SCG5				CARMIL1
PLEKHA5	KDM5B	MUC1	TRAF6	GJC2	UBXN2A	SLC44A3	ENAH	PRTFDC1	IRAK3	PARP16	PNPO	KCNE3	MFSD5	HRAS	TMEM43	GREM1				SRSF12
DENND5B	ADIPOR1	GBA	PRDM11	TRIM11	CYP1B1	TLCD4	WNT9A	BAMBI	POP5	SNUPN	NOG	XRRA1	PA2G4	ZNF215	NGLY1	FRMD5				DNAAF5
RAPGEF3	ADORA1	RUSC1	PEX16	TAF5L	FBXO41	PALMD	FH	NRP1	EIF2B1	EFL1	NUP85	RAB30	UTP20	AKIP1	CMTM7	UACA				GLCCI1
VDR	DSTYK	MEF2D	CLP1	URB2	MAP2	DBT	GDI2	CSGALNACT2	BRI3BP	SEMA4B	NPC1	SESN3	C12orf45	GALNT18	SEC22C	PML				GRB10
ASB8	TMCC2	IQGAP3	RAB3IL1	PGBD5	CPS1	RNPC3	PDSS1	ANXA8	RCBTB2	FLYWCH1	PIK3C3	CEP57	ANAPC7	TEAD1	NCKIPSD	ABHD17C				TSC22D4
RND1	NUAK2	PEAR1	INTS5	HNRNPU	OBSL1	AMY2B	YME1L1	ARHGAP22	RBM26	ATF7IP2	CDH20	MAML2	PPP1CC	INSC	NAA80	BNC1				AGFG2
FAIM2	CDK18	TAGLN2	EIF1AD	TFB2M	C2orf72	SORT1	MTPAP	COL13A1	SUPT16H	NPIPA7	CNDP2	CCDC82	NAA25	HPS5	SIAH2	ISG20				POP7
POU6F1	RAB7B	IGSF8	PELI3	ZNF672	TRIB3	SYPL2	FZD8	ADAMTS14	METTL3	ERI2	RBFA	KBTBD3	RITA1	LDHA	EHHADH	HCFC1R1				NAPEPLD
EIF4B	RASSF5	PEA15	RCE1	LARP4B	RBCK1	CYB561D1	BMS1	SYNPO2L	PRMT5	NUPR1	PEAK3	ZC3H12C	CAMKK2	ANO3	TACC3	LITAF				CUL1
CALCOCO1	KCNH1	NDUFS2	CHKA	GTPBP4	SMOX	AMIGO1	ZNF239	CAMK2G	FANCM	NOL3	PRR22	VWA5A	RILPL1	RCN1	AREG	ARHGAP17				MLLT3
IKZF4	KCNK2	NUF2	DHCR7	IDI1	ANKEF1	GSTM2	TIMM23	SNCG	DDHD1	PLEKHG4	MRPL4	FLI1	DHX37	LMO2	SEPTIN11	QPRT				GCNT1
MON2	WDR26	ARPC5	ARRB1	HSPA14	SNTA1	GSTM5	SGMS1	RNLS	HSPA2	FCSK	EPS15L1	NCAPD2	AACS	CD44	SLC9B2	LPCAT2				CKS2
TBC1D15	C1orf198	PRG4	PIWIL4	EPC1	GDF5	CSF1	DKK1	STAMBPL1	PIGH	HSDL1	COLGALT1	ING4	PUS1	CREB3L1	CENPU	RRAD				FAM120AOS
CAPS2	IRF2BP2	KCNT2	ALG9	HNRNPF	CBSL	AHCYL1	SLC25A16	LOXL4	TUBGCP5	SLC16A13	ZNF569	CDKN1B	NOC4L	MTCH2	SORBS2	LDHD				PRXL2C
LTA4H	CEP170	ASPM	NECTIN1	NCOA4	CLTCL1	RBM15	DDX21	ENTPD7	LPCAT4	TMEM101	TIMM50	ATF7IP	PGAM5	FAM111B	DROSHA	VAT1L				NSMF
CHST11	USP6NL	KIF14	SC5D	AGAP9	ATF4	CHI3L2	SRGN	DPCD	C15orf41	HOXB9	PPFIA3	ABCC9	PSPC1	PATL1	NIM1K	MBTPS1				MAOB
TCP11L2	ABI1	SHISA4	ESAM	WASHC2A	MAPK11	OVGP1	DNAJB12	CFAP58	RMDN3	VEZF1	POLD1	ALG10B	XPO4	STX3	GLRX	CDH15				RTL9
CRYL1	JCAD	LMOD1	HYLS1	CCDC6	ADM2	INKA2	VCL	TECTB	RPAP1	MKS1	TTC27	CPNE8	DNAJC3	CDCA5	RNF14	HIC1				HMGB3
PAN3	MAP3K8	RNPEP	PUS3	ADO	HDAC11	KCND3	SHLD2	RGS10	TMOD2	HELZ	HK2	LRRK2	NFKBIA	MUS81	LARS1	AC055839.2				ABCD1
N4BP2L1	ZNF25	ARL8A	FAM118B	KIFBP	C3orf18	LRIG2	ANKRD1	FUOM	TLN2	C17orf58	IMMT	IRAK4	PTGER2	DRAP1	ANXA6	B9D1
NBEA	VSTM4	PPFIA4	VPS26B	CHST3	IQCB1	PTPN22	HECTD2	TSPAN4	HACD3	C18orf54	ANAPC1	PRPF40B	AKAP5	BANF1	ERGIC1	IFT20
MAB21L1	ERCC6	ETNK2	ACAD8	PPIF	IL20RB	OLFML3	PPP1R3C	ARFIP2	ULK3	NEDD4L	FASTKD1	AAAS	ITPK1	PPP1CA	DOK3	JUP
TSC22D1	BICC1	CD55	ADIPOR2	WAPL	PLSCR1	VANGL1	ALDH18A1	MRPL17	RPP25	CC2D1A	SSB	HOXC4	BRF1	GSTP1	NHP2	CNP
PIP4P1	FAM13C	TRAF5	PLEKHG6	SLC16A12	B3GNT5	MAN1A2	CCNJ	OLFML1	IMP3	ANO8	CDCA7	DGKA	AQR	TCIRG1	FLOT1	ABCA9
ARHGEF40	RHOBTB1	NEK2	SPSB2	LCOR	TFRC	H2BC21	DNMBP	MICAL2	AP3B2	DYRK1B	HNRNPA3	RAB5B	PLCB2	GAL	STK38	TMEM200C
SLC22A17	RTKN2	LPGAT1	CCNT1	UBTD1	S100P	CA14	COL17A1	NUCB2	CCDC78	BCL3	OSBPL6	STAT2	EIF3J	FCHSD2	ABCC10	FHOD3
EFS	ZNF365	SMYD2	ACVRL1	ZFYVE27	CORIN	RPRD2	SFR1	SPTY2D1	TRAP1	EML2	SPATS2L	PRIM1	MTFMT	PPME1	ROS1	SLC14A1
FUT8	HERC4	CENPF	GRASP	HPS6	COQ2	ADAMTSL4	GSTO1	SVIP	MT1M	ZNF610	ATIC	NEMP1	IDH3A	KLHL35	CITED2	LIPG
NPC2	PBLD	EPRS1	SLC41A2	PPRC1	CENPE	ENSA	GSTO2	BDNF	MT1G	ZNF135	BCS1L	R3HDM2	RAB11FIP3	DDIAS	NUP43	TNFSF9
FLRT2	FAM241B	IARS2	SART3	ITPRIP	DKK2	PRUNE1	SHTN1	KIAA1549L	MT1X	TRIB2	FARSB	MARCHF9	CAPN15	PRSS23	HNRNPA2B1	C3
RPS6KA5	PCBD1	HHIPL2	MVK	ADRA2A	SPEF2	C1orf56	PLPP4	CD59	CMTM3	LDAH	ITPA	CTDSP2	STUB1	MMP12	NUDCD3	JUNB
TRIP11	MCU	AIDA	FAM222A	PDZD8	CCDC152	SEMA6C	PLEKHA1	PAMR1	SF3B3	ITSN2	ASCC2	TBK1	HAGHL	CRYAB	ASL	SIPA1L3
BMF	CH25H	TP53BP2	PHETA1	BAG3	CCL28	ZNF687	BCCIP	ARHGAP1	DHODH	KIF3C	POLR2F	MDM1	TELO2	HMBS	ELN	RELB
CHST14	ARHGAP19	DNAH14	TBX3	SEC23IP	FBN2	PI4KB	GLRX3	LPXN	CRISPLD2	FOSL2	L3MBTL2	ACSS3	EME2	TRIM29	CAV1	DACT3
TTBK2	PYROXD2	PYCR2	C12orf43	FAM53B	SERPINB1	RFX5	PSMD13	PRDX5	RTN4RL1	MTIF2	RANGAP1	EEA1	PGP	STT3A	AGPAT5	ZNF175
SHF	POLL	LIN9	CCDC62	ABRAXAS2	FBXO9	SELENBP1	SLC25A22	LTBP3	PFAS	CNRIP1	PARVB	FGD6	DNAJA3	CRACR2A	NEFM	BRSK1
DTWD1	NHLRC2	PSEN2	DDX55	INSYN2A	SDHAF4	SNX27	PHLDA2	RELA	PMP22	STAMBP	ITGA9	ELK3	NUDT16L1	PTMS	MCM4	IL11
CGNL1	CCDC186	CDC42BPA	DDX51	PPP2R2D	TUBE1	NPR1	EIF4G2	PACS1	PEMT	INSIG2	MYD88	UBE3B	EEF2KMT	KRAS	RIMS2	MBOAT2
LIPC	WDR11	GUK1	MEDAG	ZNF511	ULBP1	SLC27A3	PIK3C2A	RAB1B	TEFM	ZRANB3	LARS2	COQ5	CLEC16A	PPHLN1	DEPTOR	CYS1
RPL4	LHPP	CCSAP	PDS5B	BET1L	RPS6KA2	PYGO2	PRRG4	YIF1A	TMEM100	GPD2	RIOX2	SPPL3	GSPT1	TMEM117	C9orf64	MCEE
IFT140	FANK1	GALNT2	NAA16	RIC8A	SNX10	DCST2	CSTF3	KMT5B	AKAP1	BAZ2B	MCM2	ULK1	PALB2	SLC38A2	GAS1	RFX8
GPRC5B	DOCK1	TTC13	OBI1	PHRF1	STEAP4	ADAM15	CAPRIN1	MYEOV	INTS2	RBMS1	RUVBL1	ZMYM2	DCTN5	TUBA1B	IARS1	IL1RN
ZNF764	B4GALNT4	GREM2	IRS2	TOLLIP	LEP	EFNA1	ABTB2	CTTN	SMARCD2	FIGN	ALG3	NHLRC3	DCTPP1	KRT7	MAPKAP1	NCKAP5
STX1B	TRIM6	CHML	SLC7A8	IFITM10	TCAF2	RRNAD1	DGKZ	RELT	SLC39A11	GPR155	STIM2	AKAP11	HEATR3	KRT81	TOR1B	KYNU
ZNRF1	APBB1	HACD1	NGDN	TSSC4	PHYHIP	SH2D2A	SLC39A13	P4HA3	TSEN54	NIF3L1	PGM2	GPALPP1	IRX5	ITGA5	AJM1	CACNB4
ARRB2	PPFIBP2	ITGB1	PNN	NUP98	NEFL	NTRK1	PSMC3	CHRDL2	GAREM1	ANKZF1	TSPAN5	SETDB2	MT1E	NCKAP1L	MAMDC4	PDE11A
VAMP2	DENND5A	ZNF33B	PRPF39	RHOG	ZNF395	KIRREL1	STIP1	LRRC32	CXXC1	PID1	EDNRA	PHF11	CIAPIN1	ATP5F1B	ZFX	FZD7
PIGL	WEE1	RASGEF1A	VCPKMT	DENND2B	IKBKB	CADM3	PCNX3	TENM4	MRO	GPCPD1	SAP30	THSD1	CMTM4	MSRB3	POLA1	PNKD
ZNF624	SBF2	ZWINT	SOS2	ZNF143	STMN2	DUSP23	FOSL1	CCDC81	ZADH2	KIF16B	RWDD4	PIBF1	RIPOR1	RAP1B	CXorf38	CPXM1
MFAP4	AMPD3	CDK1	ZFP36L1	PLEKHA7	AARD	PIGM	NPAS4	SMCO4	HCN2	MGME1	SEMA5A	PCCA	CENPT	PPP1R12A	TCEAL4	RIN2
KSR1	TSG101	HNRNPH3	RIOX1	GTF2H1	ENPP2	ATP1A2	RBM14	YAP1	TRIP10	DSN1	NLN	TMTC4	NIP7	SOCS2	GAB3	CTSA
NSRP1	CCDC34	TET1	PNMA1	FJX1	NDRG1	DCAF8	SPTBN2	MMP8	MCOLN1	ZNF334	PPIP5K2	BIVM	DDX19A	MTUS2	MPP1	SLC35C2
NF1	C11orf49	SGPL1	AREL1	API5	DENND3	PEX19	RPS6KB2	MMP10	ZNF121	ZNF217	HARS2	GRTP1	CDYL2	SUPT20H	BRCC3	PTGIS
RAB11FIP4	SLC43A3	SLC29A3	FLVCR2	SLC35C1	LURAP1L	CFAP126	C11orf24	MMP1	DNMT1	RBFOX2	GMNN	SLC7A7	CENPN	SLC25A15		SALL4
NR1D1	ZP1	P4HA1	ALKBH1	ZNF408	FANCG	OLFML2B	MRPL21	MMP3	KANK2	TTLL1	VARS1	HAUS4	CTU2	HTR2A		MAP3K7CL
EIF1	VPS37C	ANXA7	FOXN3	PTPRJ	OMD	HSD17B7	CCND1	LAYN	MRPL34	CDPF1	CPNE5	NFATC4	SPATA33	UCHL3		SYNGR1
ATP6V0A1	GANAB	COMTD1	PPP4R3A	OSBP	BARX1	POU2F1	ANO1	PTS	GTPBP3	VILL	SLC29A1	CBLN3	TSR1	FGF14		PIM3
NBR1	NAA40	ANXA11	DDX24	FEN1	PIP5KL1	CREG1	FOLR3	TMEM25	ATP13A1	TCAIM	MCM3	EAPP	MYBBP1A	CARS2		NR1D2
HDAC5	FERMT3	GLUD1	KLF13	MTA2	AGPAT2	MPZL1	PICALM	ARCN1	ZNF566	SUCLG2	RNGTT	MIS18BP1	DHX33	CDC16		NEK10
FAM171A2	VEGFB	LIPM	BAHD1	SPINDOC	STS	DPT	ALKBH8	UPK2	ZNF234	VGLL3	ASCC3	KLHDC2	GAS7	FAM177A1		CDCP1
FZD2	NRXN2	ANKRD22	RPUSD2	MARK2	TBL1X	FMO3	SLC35F2	OAF	CLPTM1	DIPK2A	PREP	ATG14	SCO1	ATL1		LZTFL1
ACBD4	PYGM	ACTA2	RTF1	SF1	SMIM10	FMO2	ZW10	ROBO4	ZC3H4	ST6GAL1	CRYBG1	ARID4A	COX10	KTN1		LRIG1
HOXB3	ANKRD13D	FAS	ZNF106	EHD1	FHL1	FMO1	PCSK7	KIRREL3	ZNF480	TIGD2	MTFR2	ZFYVE1	HS3ST3B1	SPTB		GXYLT2
HOXB8	EMSY	KIF11	SLTM	FRMD8		MRPS14	HYOU1	NTM	ADI1	TIFA	STXBP5	PAPLN	UTP6	PLEK2		CD200
VMP1	GAB2	MYOF	PLEKHO2	SCYL1		KIAA0040	HSPA8	CD9	ODC1	TMEM155	TMEM181	ABCD4	AATF	ACTN1		GAP43
BCAS3	SYTL2	CEP55	ANKDD1A	MAP3K11		PAPPA2	SRPRA	PIANP	WDCP	SPATA5	AIMP2	ISCA2	PSME3	TGFB3		SLC12A8
ARSG	CASP4	PGAM1	PDCD7	SART1		ANGPTL1	WNT5B	P3H3	SLC35F6	PCDH18	DAGLB	MLH3	CUEDC1	DIO2		ACKR4
WIPI1	SIDT2	MORN4	GLCE	SF3B2		SOAT1	TEAD4	SSPN	CAD	GATB	MIOS	ACYP1	TBX2	COA8		PLSCR4
FAM20A	TLCD5	GOT1	TLNRD1	KLC2		MR1	C12orf4	ARNTL2	GPATCH11	NEK1	POLD2	ANGEL1	CCDC47	TEDC1		TM4SF1
ABCA8	GRAMD1B	NDUFB8	STARD5	TMEM151A		GLUL	MLF2	FKBP11	GEMIN6	CARD6	TBRG4	IRF2BPL	FTSJ3	RAD51		EIF2A
ABCA10	ROBO3	SFXN3	ZNF592	RIN1		LAMC1	OLR1	SPATS2	LRPPRC	POC5	HSPB1	ATXN3	NOL11	SPINT1		LXN
SOX9	C11orf45	FBXW4	CRTC3	BRMS1		C1orf21	PYROXD1	GALNT6	PRADC1	ATG10	SLC25A13	SLC25A29	ARMC7	GANC		NAALADL2
WBP2	RHNO1	ARMH3	GFER	CLCF1		EDEM3	TSPAN11	KRT8	AUP1	ARRDC3	SLC35B4	PPP2R5C	EIF4A3	WDR76		ATP13A3
ACOX1	COPS7A	MXI1	E4F1	FADD		TRMT1L	BICD1	KRT18	RMND5A	CAST	MRPL15	SLC12A6	RPTOR	NEDD4		DLG1
SOCS3	ENO2	DCLRE1A	UBN1	TAF1D		ODR4	DNM1L	IGFBP6	FMNL2	NUDT12	PTDSS1	EIF2AK4	CCDC137	MINDY2		AFAP1
ARHGAP28	SLC2A3	MKI67	EMP2	PANX1		KLHL12	TUBA1C	CD63	CERS6	C5orf63	DSCC1	SPG11	POLRMT	MYO1E		SLIT2
RNMT	CREBL2	BNIP3	SNN	AMOTL1		REN	MCRS1	ORMDL2	METTL8	PAIP2	GLIPR2	SECISBP2L	TMEM259	THSD4		CCDC149
MIB1	APOLD1	PKP3	ITPRIPL2	FDXACB1		PIK3C2B	SMAGP	MYL6B	WDR75	NR3C1	FAM120A	FGF7	MFSD12	NPTN		SLC4A4
EPG5	RASSF8	RNH1	DCUN1D3	DIXDC1		RBBP5	SPRYD3	GLIPR1	PMS1	CNOT8	NCBP1	PIGBOS1	DUS3L	STOML1		EPGN
DYM	BHLHE41	EPS8L2	ATP2A1	H2AX		EIF2D	HOXC13	PTPRQ	WDR12	NRN1	GABBR2	ZNF280D	TIMM44	SCAMP2		GDNF
PHLPP1	STK38L	CD151	ZNF771	UBASH3B		PFKFB2	HOXC11	UHRF1BP1L	AGAP1	CCHCR1	DPM2	USP3	ZNF561	PPCDC		PLK2
MBP	PPFIBP1	AP2A2	ZNF689	ZNF202		CD34	HOXC9	GNPTAB	COPS9	MAPK14	DOLPP1	SMAD3	TRMT1	TMED3		F2RL1
EEF2	TMEM106C	ASCL2	SETD1A	MSANTD2		G0S2	NAB2	TDG	MRPS26	KLHDC3	PORCN	MAP2K5	SAMD1	IQGAP1		XRCC4
RFX2	LIMA1	CARS1	NKD1	NOP2		HSD11B1	METTL1	GLT8D2	PCNA	GTPBP2	SLC6A8	BBS4	AKAP8	SNRNP25		VCAN
SLC25A23	SLC11A2	RRM1	CHD9	LAG3		PROX1	CCT2	CKAP4	TMX4	RUNX2		SIN3A	ZNF101	NPRL3		MARCHF3
PEX11G	KRT80	CAVIN3	ZNF319	RPAP3		TGFB2	UBE2N	FICD	JAG1	CILK1		SNX33	ZNF675	JPT2		SPOCK1
ZNF358	INHBE	CYB5R2	CSNK2A2	CCDC65		MTARC2	APPL2	KCTD10	KAT14	PRDM1		ZSCAN2	DPY19L3	PKMYT1		PURA
IER2	DTX3	SWAP70	C16orf70	FMNL3		HLX	C12orf75	ATP2A2	UQCC1	CEP57L1		ARPIN	ZNF850	CPPED1		CYFIP2
ABHD8	ARHGEF25	MRVI1	E2F4	LARP4		MIA3	POLR3B	ARPC3	NFS1	RNF217		CHD2	ZFP30	XPO6		FBXW11
IQCN	SLC16A7	DKK3	SLC9A5	CSRNP2		DISP1	CRY1	HSPB8	TTPAL	PDE7B		TTC23	ARHGEF1	RABEP2		RBM24
ISYNA1	PPM1H	PARVA	DDX28	ACVR1B		LBR	PWP1	CDK2AP1	ADA	KATNA1		UNKL	CEACAM19	TGFB1I1		CAP2
SBSN	RAB3IP	BTBD10	NFATC3	ATG101		EPHX1	CMKLR1	GJB2	TMEM50B	TFB1M		ADCY9	PPP5C	ORC6		ZSCAN31
LTBP4	CNOT2	SERGEF	TERF2	KRT5		TMEM63A	SELPLG	SPATA13	ZBTB21	GTF2IRD1		MARF1	DHX34	CNGB1		PHF1
PNMA8A	PHLDA1	ZDHHC13	DHX38	ZNF385A		STUM	CORO1C	FLT1	SLC25A18	SAMD9L		RBBP6	ZNF473	SLC38A7		HMGA1
LMTK3	ZDHHC17	E2F8	ATMIN	METTL7B		ITPKB	MAPKAPK5	POSTN	LZTR1	VPS50		TBX6	ZNF649	GOT2		TMEM217
RPL13A	RASSF9	KIF18A	OSGIN1	MMP19		COQ8A	DDX54	COG6	PISD	MCM7		YPEL3	ZNF468	NUTF2		TFEB
TBC1D17	CDK17	APIP	TAF1C	ANKRD52		NUP133	C12orf49	INTS6	APOL2	FAM185A		BBS2	ZNF549	CYB5B		CUL7
CACNG7	NEDD1	TSPAN18	FOXF1	HMGA2		MAP10	TMEM233	DIAPH3	TTLL12	KMT2E		ENKD1	ZNF416	SLC7A5		PTK7
ZNF524	TMPO	TP53I11	FBXO31	LLPH		LYST	SRSF9	LMO7	THUMPD3	SLC37A3		C16orf86	ERVK3-1	BANP		RWDD2A
GRHL1	APAF1	GLYATL2	MVD	DYRK2		NID1	DYNLL1	MCF2L	TSEN2	NUDT18		ZFP90	ZNF324B	PIEZO1		NT5E
BABAM2	SDSL	ATL3	ZNF778	CPSF6		AKR1C1	MLEC	TMCO3	MRPS25	R3HCC1		COG4	TRIM28	CDT1		TRAF3IP2
CLIP4	TBX5	RCOR2	ZNF276	ATP2B1		AKR1C2	KMT5A	RABGGTA	GPD1L	RNF122		SMG6	SMC6	TRAPPC2L		LAMA4
MTA3	FBXO21	COX8A	GEMIN4	STAB2		AKR1C3	RAN	HEATR5A	ATRIP	POLB		RPAIN	KLHL29	GLOD4		KPNA5
DYNC2LI1	CIT	AP006333.1	WDR81	NT5DC3		ASB13	ANKLE2	SNX6	POGLUT1	ATP6V1H		TP53	EIF2B4	PAFAH1B1		SAMD3
CRIPT	P2RX4	TRPT1	METTL16	PPTC7		IL15RA	MIPEP	CFL2	LRRC58	LRRCC1		TMEM107	PPM1G	P2RX5		TMEM200A
PAPOLG	CLIP1	NUDT22	CLUH	RAB35		ITIH5	NUP58	SEC23A	MBD4	ZFPM2		CTC1	WDR43	KIF1C		AIG1
VPS54	TCTN2	PPP1R14B	PELP1	TMEM120B		TAF3	USP12	MAP4K5	ATP1B3	TRPS1		GID4	DHX57	TXNDC17		SYNJ2
PELI1	RFLNA	PPP2R5B	RNF227	PSMD9		CELF2	LNX2	JKAMP	ATR	RAD21		NATD1	PNO1	EIF5A		PDE10A
ST3GAL5	ZMYM5	NAALADL1	KCNAB3	WDR66		UPF2	POMP	SIPA1L1	DHX36	MED30		RHOT1	TMEM150A	ADORA2B		GNA12
GCC2	IFT88	CAPN1	PER1	MLXIP		DHTKD1	SLC7A1	BBOF1	EIF2B5	UHRF2		CCL8	POLR1A	PRPSAP2		ETV1
NPHP1	LATS2	EHBP1L1	MYH3	PITPNM2		NUDT5	USPL1	LTBP2	HAUS3	KDM4C		FBXL20	MRPL35	CPD		GSDME
CCDC93	MTIF3	CFL1	NUFIP2	SNRNP35		OLAH	B3GLCT	PGF	APBB2	CNTLN		RETREG3	KCNIP3	CRLF3		BBS9
UBXN4	UBL3	EFEMP2	GIT1	ATP6V0A2		NMT2	KPNA3	TTC7B	GUF1	UBAP1		EZH1	CHST10	PSMB3		BMPER
TNFAIP6	FRY	FIBP	BLMH	ZNF26		CACNB2	SPRYD7	RIN3	NUDT9	ZCCHC7		TMUB2	IL1RL2	CDC6		INHBA
TANC1	BRCA2	DPP3	CDK5R1	SACS		NSUN6	ABCC4	GOLGA5	ELOVL6	TLR4		NPEPPS	CCDC138	TNS4		TMED4
IFIH1	STARD13	C11orf80	ZNF830	SLC46A3		NEBL	FARP1	IFI27	FAT4	LRSAM1		HOXB4	SH3RF3	DNAJC7		CLIP2
PPIG	VWA8	TMEM134	NLE1	HSPH1		MLLT10	EFNB2	HHIPL1	ZNF330	RALGDS		TRIM25	TTL	RAB5C		CPED1
MAP3K20	EPSTI1	ALDH3B1	RARA	ELF1		KIAA1217	CUL4A	MOK	TMEM184C	GBGT1		TRIM37	POLR1B	CAVIN1		MEST
CIR1	ENOX1	NDUFS8	ZNF652	WBP4		APBB1IP	ADPRHL1	AVEN	PLRG1	KRBOX4		DHX40	TMEM185B	LSM12		ATP6V0E2
WIPF1	CCDC122	MRGPRF	ANKRD40	NUFIP1		ANKRD26	TMEM255B	SPRED1	PPID	ARMCX5		USP32	NIFK	KPNB1		NRG1
CASP10	KLF5	ANAPC15	PCTP	COG3		ZNF438	PNP	RASGRP1	AADAT			TMEM94	POLR2D	UBE2Z		GEM
ABI2	RAB2B	RAB6A	SMG8	FNDC3A		CXCL12	BAZ1A	THBS1	LPCAT1			RECQL5	SMPD4	PHB		VIRMA
SP100	LRP10	SERPINH1	PTRH2	BORA		RASSF4	MIA2	GPR176	MRPS30			UBALD2	IMP4	PSMD12		ADAMTSL1
USP40	AJUBA	MAP6	DDX42	DIS3		ZFAND4	GPR137C	SRP14	GTF2H2			BAHCC1	NUP35	CD300C		GALNT12
ARL4C	DHRS1	SLC36A4	DDX5	KCTD12		CSTF2T	GNPNAT1	SERF2	POLR3G			NARF	INPP1	NT5C		GYG2
NDUFA10	ADCY4	HEPHL1	AXIN2	UPF3A		STOX1	SAMD4A	MYO5A	FEM1C			RALBP1	HSPD1	JPT1		CA5B
TSHZ2	NYNRIN	FAM76B	SLC9A3R1	CHAMP1		AIFM2	ZBTB1	ITGA11	SLC35A4			ZNF519	BZW1	MXRA7		RPS6KA3
FAM210B	C14orf28	MTMR2	KCTD2	STXBP6		TYSND1	ATP6V1D	LARP6	ABLIM3			ZSCAN30	CLK1	TK1		TAB3
CABLES2	KLHL28	POGLUT3	ENDOV	SRP54		LRRC20	EIF2S1	LRRC49	CDYL			KIAA1328	NOP58	MYL12B		SLC9A7
BACH1	PYGL	REXO2	SIRT7	DNAAF2		EIF4EBP2	AHSA1	ISLR	TRIM26			KATNAL2	TNS1	CHMP1B		DRP2
DOP1B	FRMD6	TAGLN	DUS1L	TMEM30B		PSAP	SPTLC2	MORF4L1	TRAM2			POLI	AAMP	SLC39A6		BEX4
MORC3	CDKN3	MPZL3	FOXK2	RAB15		CFAP70	PTPN21	NMB	MDN1			PCSK4	NCL	UQCR11
BRWD1	DACT1	NLRX1	AFG3L2	DCAF4		ZMIZ1	BEGAIN	ACAN	FOXO3			INSR	IDH3B	MOB3A
KREMEN1	DAAM1	JHY	RMC1	RBM25		ZCCHC24	HSP90AA1	CIB1	ADAT2			ZNF266	ESF1	NCLN
MTMR3	RTN1	IGSF9B	ZCCHC2	ZC3H14		PRXL2A	TRMT61A	FURIN	PHF14			SLC44A2	CDK5RAP1	UHRF1
PIK3IP1	SNAPC1	IQSEC3	ARHGAP45	CALM1		TSPAN14	INF2	CHSY1	TYW1			DOCK6	NCOA5	MICOS13
HMGXB4	RHOJ	NINJ2	SAFB2	GPR68		GRID1	BTBD6	PCSK6	SLC12A9			RAB3D	MTG2	CLPP
H1-0	DCAF5	FOXM1	SAFB	SETD3		PTEN	ATP10A	CACNA1H	ORC5			RFX1	SLCO4A1	ACP5
EIF3L	NUMB	RAD51AP1	PSPN	YY1		LIPA	GABRA5	CDR2	CYREN			MAST3	FP565260.1	ZNF823
APOBEC3C	IFT43	DYRK4	ZNF557	WDR20		IFIT2	INAFM2	LCMT1	CASP2			PGPEP1	URB1	ZNF439
TEF	GSTZ1	GAPDH	ARHGEF18	RCOR1		IFIT3	TYRO3	IL4R	ZNF786			SLC25A42	NDUFV3	CALR
ODF3B	GALC	CDCA3	ZNF317	TRAF3		HTR7	SPTBN5	PPP4C	RHOBTB2			MAU2	RRP1B	GADD45GIP1
IRAK2	TTC8	TPI1	S1PR2	BAG5		RBP4	EHD4	PHKB	EBF2			SAMD4B	UFD1	ASF1B
VGLL4	IFI27L2	MAGOHB	KRI1	SIVA1		PDLIM1	AQP9	RPGRIP1L	GSR			PRX	ZNF74	GIPC1
SATB1	PPP4R4	GPRC5A	TIMM29	CDCA4		ENTPD1	ADAM10	RSPRY1	CHD7			COQ8B	UBE2L3	NDUFB7
TRANK1	BDKRB1	DERA	ZNF440	MAGEL2		TLL2	TPM1	ADGRG1	MTERF3			C19orf54	SNRPD3	COPE
TRAK1	ZNF839	BCAT1	CHERP	UBE3A		FRAT1	SMAD6	KIFC3	GRINA			TMEM91	EIF4ENIF1	DDX49
FYCO1	TNFAIP2	TM7SF3	REX1BD	VPS18		SLC25A28	CD276	CDH11	RANBP6			CIC	LARGE1	GMIP
LRRC2	AHNAK2	CCDC91	KLHL26	LCMT2		CUTC	LOXL1	ST3GAL2	MYORG			PHLDB3	MRTFA	ZNF93
P4HTM	NIPA1	SLC38A1	UPF1	SPATA5L1		COX15	ISLR2	BCAR1	SIGMAR1			XRCC1	NUP50	KCTD15
QARS1	ARHGAP11A	SLC38A4	SUGP1	GABPB1		SCD	STRA6	CHST6	CCL19			ZNF404	TRMU	PVR
UBA7	SNAP23	AMIGO2	ZNF430	TNFAIP8L3		HIF1AN	SEMA7A	CMIP	POLR1E			SIX5	NCAPH2	ERCC2
CISH	UBR1	PCED1B	MED29	MYO5C		BTRC	CSK	CDH13	PCSK5			CCDC61	TRNT1	IGFL2
DCP1A	CATSPER2	CCDC184	ITPKC	RORA		ELOVL3	C15orf39	NECAB2	NOL8			ZNF541	TATDN2	TMEM160
ARHGEF3	MYEF2	CACNB3	CCDC97	EDC3		PSD	CSPG4	MAP1LC3B	ELP1			CARD8	PRKAR2A	NAPA
IL17RD	ATP8B4	LMBR1L	ZNF283	PTPN9		SUFU	WDR61	DBNDD1	ST6GALNAC4			PLEKHA4	SLC25A20	JOSD2
ACOX2	AP4E1	TUBA1A	ZNF45	MINAR1		CNNM2	HAPLN3	P2RX1	HMCN2			VRK3	ARIH2	ZNF600
ABHD10	GNB5	TROAP	ZNF229	SH3GL3		GPAM	SYNM	PSMB6	PRRG1			ZNF766	RRP9	HSPBP1
ATP6V1A	MNS1	DNAJC22	PPP1R37	PDE8A		ACSL5	SELENOS	C17orf107	PQBP1			KMT5C	GNL3	ZNF544
PARP14	CA12	CERS5	MYPOP	AEN		GFRA1	POLR3K	MYH10	OPHN1			CPSF3	PDE12	EIPR1
SLC49A4	DAPK2	RARG	KCNJ14	ABHD2		CACUL1	RHBDF1	MYOCD	MORF4L2			KLF11	ABHD6	RRM2
XRN1	PCLAF	PRR13	CTU1	MEF2A		NANOS1	PGAP6	HS3ST3A1	AMMECR1			PUM2	PRICKLE2	PDIA6
CLDN11	ZNF609	CBX5	ZNF701	TARS3		ACADSB	TSR3	VTN	ZDHHC9			DNMT3A	SHQ1	MAP4K3
SLC7A14	LCTL	HNRNPA1	ZNF28	LUC7L		SIRT3	MRPS34	RAB34				MAPRE3	QTRT2	SRBD1
TNFSF10	ZFAND6	CDK2	ZNF816	AXIN1		IFITM1	TNFRSF12A	CCL11				EIF2AK2	MRPS22	MSH2
FXR1	ARNT2	MYL6	ZNF845	RHOT2		IFITM3	HMOX2	SLFN11				STON1	ARHGEF26	KIAA1841
KLHL24	CEMIP	RNF41	ZNF765	RHBDL1		DEAF1	CARHSP1	KRT34				PPP4R3B	GFM1	COMMD1
RTP4	IDH2	SHMT2	ZNF761	RPUSD1		TMEM80	TXNDC11	KRT19				EHBP1	ABCF3	UGP2
HES1	MCTP2	NDUFA4L2	ZNF264	C16orf91		PIDD1	EARS2	ETV4				MEIS1	TMEM41A	ACTR2
MXD4	ARRDC4	GLI1	ZNF304	TBL3		PNPLA2	IL21R	FMNL1				ETAA1	TBCCD1	AAK1
FBXL5	METTL26	2001-03-01	ZNF17	ZNF598		STIM1	PHKG2	ITGB3				FBXO48	LSG1	TEX261
LDB2	THOC6	PIP4K2C	ZNF749	RNPS1		TRIM22	STX4	ITGA3				APLF	LETM1	ACTG2
ADGRA3	BICDL2	XPOT	ZNF550	KCTD5		SMPD1	FUS	ACE				MXD1	NOP14	MTHFD2
PRKG2	NMRAL1	SLC35E3	ZNF134	ZNF200		DNHD1	NETO2	MILR1				EXOC6B	ADRA2C	DCTN1
MANBA	TMC7	E2F7	ZNF587B	ZNF263		EIF3F	TENT4B	SRP68				C2orf68	PDS5A	KDM3A
BDH2	VPS35L	OTOGL	ZNF132	ZNF597		TUB	OGFOD1	SPHK1				FAHD2A	PPAT	GPAT2
ALPK1	MVP	SNRPF	ZNF324	NAA60		CTR9	DOK4	CYGB				KANSL3	SDAD1	PDCL3
CAMK2D	TMEM219	IKBIP	E2F6	MGRN1		ZBED5	USB1	JMJD6				CNNM3	ABCE1	ACTR3
PDE5A	MAPK3	HSP90B1	PREB	GLYR1		SPON1	ATP6V0D1	SYNGR2				SEMA4C	MRPL36	GPR17
GAB1	CTF1	ALDH1L2	CEBPZ	ABAT		PDE3B	CARMIL2	TIMP2				INPP4A	IL6ST	RIF1
NR3C2	ZNF720	TRPV4	ATL2	PMM2		TMEM86A	PLA2G15	PYCR1				ZC3H6	DIMT1	TMEFF2
LRBA	C16orf87	GLTP	MSH6	USP7		CAT	UTP4	COLEC12				HNMT	IPO11	ORC2
MARCHF6	CYLD	IFT81	SPTBN1	C16orf72		TTC17	RFWD3	LPIN2				MBD5	SMN2	SCG2
DNAJC21	NLRC5	VPS29	PCGF1	NUBP1		MAPK8IP1	MLKL	LAMA1				RBM43	UTP15	ANO7
RICTOR	CPNE2	OAS3	RPIA	SOCS1		AMBRA1	GSE1	PIEZO2				NMI	SRFBP1	PLCB4
FST	CCDC102A	WSB2	TMEM127	ZC3H7A		ARFGAP2	EMC8	CDH2				TTC21B	PPARGC1B	ABHD12
ZSWIM6	NDRG4	COX6A1	CIAO1	RSL1D1		NR1H3	TLCD3A	INO80C				TLK1	GEMIN5	POFUT1
CCDC125	LRRC29	CABP1	LONRF2	PDXDC1		NUP160	NXN	GALNT1				RAPGEF4	ADRA1B	E2F1
F2RL2	TANGO6	KDM2B	MAP4K4	BMERB1		SLC43A1	YWHAE	LMAN1				SESTD1	DUSP1	CTNNBL1
ERAP2	HAS3	B3GNT4	SAP130	KCTD13		SMTNL1	PITPNM3	SERPINB7				NABP1	NOP16	YWHAB
MCC	WWP2	HIP1R	UBR3	TAOK2		UBE2L6	SENP3	SERPINB2				GTF3C3	HNRNPH1	RTF2
CAMLG	GLG1	C12orf65	HOXD8	CD2BP2		SERPING1	FXR2	TXNL4A				RFTN2	NQO2	NELFCD
PCDHGA11	TMEM231	STX2	HOXD3	TBC1D10B		YPEL4	NDEL1	MIER2				KCTD18	PRPF4B	ARFRP1
SH3RF2	ATP2A3	SKA3	2002-03-01	FBRS		DTX4	COPS3	ATP5F1D				CASP8	RPP40	DNAJC5
STK32A	NLRP1	RNF6	FASTKD2	ZNF629		VWCE	FAM83G	GADD45B				STRADB	RIOK1	SUMO3
CDX1	C17orf100	KATNAL1	ACSL3	FBXL19		CPSF7	KCNJ12	MRPL54				CARF	E2F3	CDC45
SLU7	KCTD11	ALOX5AP	ATG16L1	ARMC5		PPP1R32	ZNF207	UBXN6				PLEKHM3	ABCF1	MAPK1
RUFY1	TNFSF12	SERP2	ILKAP	DNAJA2		FADS1	LASP1	MYDGF				KANSL1L	BYSL	AP1B1
FOXC1	CHD3	RUBCNL	TBC1D20	IRX3		FADS3	PSMD3	CTXN1				LANCL1	RPL7L1	SELENOM
SERPINB9	TVP23C	RB1	FASTKD5	POLR2C		BEST1	GJD3	ZNF699				INHA	XPO5	MCM5
H1-2	SPECC1	FAM124A	NANP	CFAP20		ROM1	ACLY	OLFM2				RHBDD1	NDUFAF4	MYH9
PBX2	WSB1	ATP7B	PLAGL2	ELMO3		UBXN1	MLX	S1PR5				TWIST2	USP45	TRIOBP
RXRB	TNFAIP1	KLF12	AAR2	CTCF		LRRN4CL	WNK4	TMED1				C20orf96	QRSL1	BAIAP2L2
RGL2	ALDOC	UGGT2	SOGA1	GFOD2		ZBTB3	DUSP3	YIPF2				RNF24	BEND3	XRCC6
TBC1D22B	CCL2	IPO5	ACTR5	EDC4		TAF6L	MPP3	PLPPR2				CRNKL1	RPF2	PACSIN2
KLC4	CSF3	NALCN	SRSF6	LCAT		NXF1	SLC25A39	FXYD5				RALGAPA2	PDCD2	EDEM1
ZNF451	P3H4	ITGBL1	TP53RK	TMED6		PLAAT5	EFTUD2	APLP1				KIZ	MPP6	HRH1
BACH2	CNTNAP1	LAMP1	EYA2	PHLPP2		LGALS12	C1QL1	SHKBP1				NINL	DDX56	ZNF385D
UFL1	SP6	GAS6	DDX27	AP1G1		PLAAT4	GOSR2	RABAC1				TGIF2	CRCP	MLH1
DSE	PDK2	PCK2	SPATA2	USP10		PLAAT3	NXPH3	ERF				SRC	NSUN5	OXSR1
TXLNB	TOM1L1	SSTR1	MOCS3	FOXC2		C11orf95	SLC35B1	PAFAH1B3				CHD6	DBF4	TMEM158
RGS17	MSI2	CLEC14A	RAE1	FOXL1		MACROD1	LRRC59	PSG5				SERINC3	DLX5	SMARCC1
SNX9	PRR11	NID2	FAM217B	ZNF469		ATG2A	UTP18	PLAUR				PCMTD2	SRRT	RASSF1
SLC22A3	GDPD1	ERO1A	PPP1R3D	ZFPM1		RNASEH2C	CYB561	KCNN4				CRYZL1	PUS7	PCBP4
FAM20C	MRC2	GCH1	OGFR	CHMP1A		AP5B1	PSMC5	BCAM				MX2	ABCF2	NT5DC2
SUN1	PRR29	WDHD1	SLC5A3	SPATA2L		SNX32	MRPS7	IGFL3				HPS4	NOM1	ITIH3
ITGB8	SMURF2	DLGAP5	C2CD2	TIMM22		CCDC85B	GRB2	KDELR1				THOC5	TRMT9B	FLNB
HOXA2	CEP112	PCNX4	ESS2	CRK		CD248	SRSF2	LIN7B				DNAL4	FGFR1	CHMP2B
CREB5	AMZ2	MNAT1	TBX1	PITPNA		B4GAT1	SEPTIN9	AKT1S1				APOBEC3F	CHCHD7	ALCAM
TRIL	PRPSAP1	PRKCH	TRMT2A	CAMKK1		SLC29A2	NPTX1	IL4I1				CBX7	TMEM70	UPK1B
ZNRF2	AFMID	HIF1A	THAP7	RABEP1		CTSF	CHMP6	EMC10				A4GALT	ZHX1	ADPRH
NOD1	SLC26A11	ARG2	TFIP11	PHF23		PC	ARL16	ZNF880				TYMP	CCN4	GPR156
EGFR	TGIF1	EXD2	ZNRF3	ELP5		RAD9A	ARHGDIA	MBOAT7				TBC1D5	SCRIB	RABL3
KCTD7	DLGAP1	ACOT2	SF3A1	SLC2A4		PPP6R3	ALYREF	TNNT1				RBMS3	HGH1	POLQ
STEAP1	GATA6	SAMD15	ANKRD54	MAP2K4		AP003071.5	GPS1	UBE2S				WDR48	BOP1	MGLL
STEAP2	IMPACT	ISM2	SELENOO	DRG2		NADSYN1	USP14	ISOC2				USP19	HSF1	RPN1
CFAP69	ZNF521	EFCAB11	DENND6B	TMEM11		ATG16L2	TUBB6	SSC5D				RNF123	FBXL6	ATP2C1
AKAP9	KCTD1	FBLN5	OXTR	MAP2K3		UCP2	SEH1L	CHMP2A				PDZRN3	MOB3B	FAIM
NAMPT	DTNA	LGMN	JAGN1	SARM1		NEU3	SNRPD1	TAF1B				CBLB	BAG1	B3GALNT1
HBP1	ELP2	WARS1	MKRN2	TRAF4		GDPD5	MAPRE2	SDC1				BBX	UBAP2	TNIK
COG5	RAB27B	CRIP2	SH3BP5	GOSR1		DGAT2	SERPINB8	PTRHD1				DZIP3	FBXO10	AP2M1
DOCK4	TCF4	CYFIP1	CMTM8	RHBDL3		UVRAG	ZNF407	TMEM214				PARP9	EXOSC3	TRA2B
ZNF277	ATP8B1	APBA2	EPM2AIP1	PSMD11		GVQW3	R3HDM4	OST4				DTX3L	FXN	DGKG
SMO	RTTN	BUB1B	SLC25A38	MYO1D		TSKU	CNN2	EMILIN1				ABTB1	ISCA1	SLC49A3
ZNF775	SOCS6	CCDC9B	SS18L2	LINC00672		PCF11	MBD3	QPCT				H1-10	BICD2	FGFRL1
ATP6V1B2	NFATC1	KNL1	ZBTB47	ORMDL3		DLG2	AP3D1	MCFD2				SLC25A36	NANS	NSG1
EPHX2	SBNO2	DNAJC17	DHX30	RUNDC1		CREBZF	PLEKHJ1	TTC7A				ZBTB38	TEX10	PPP2R2C
TMEM68	CIRBP	CHAC1	SLC26A6	ATXN7L3		FZD4	TIMM13	CALM2				HLTF	PTPN3	WDR1
MSC	OAZ1	OIP5	WDR6	UBTF		TMEM135	LMNB2	EFEMP1				PIK3CA	PRPF4	PCDH7
PKIA	PLIN3	TMEM62	TMEM115	GJC1		CEP126	THOP1	GFPT1				VPS8	SLC27A4	CHRNA9
TMEM67	PNPLA6	CCNDBP1	RAD54L2	CDC27		PDGFD	GNA11	RAB11FIP5				UBXN7	NUP188	SCFD2
RRM2B	MARCHF2	ADAL	SFMBT1	DLX3		CWF19L2	DOHH	LOXL3				ZFYVE28	ASB6	CLOCK
FER1L6	ADAMTS10	PPIP5K1	RPP14	PPP1R9B		NPAT	DAPK3	DOK1				EVC2	EXOSC2	HNRNPD
GSDMD	PIN1	PDIA3	KCTD6	NME2		ATM	ELAVL1	EVA1A				SEPSECS	WDR5	ARHGAP24
OPLAH	ICAM1	TMOD3	UMPS	DYNLL2		ARHGAP20	HNRNPM	CAPG				SMIM14	CARD9	PDLIM5
BNC2	EPOR	MAPK6	TPRA1	DCAF7		SIK2	UBL5	FHL2				SPATA18	ENTR1	SGMS2
IFNE	ZSWIM4	RSL24D1	ASTE1	LIMD2		C11orf1	RAVER1	UXS1				PDGFRA	DPH7	EGF
CDKN2B	NOTCH3	RAB27A	MSL2	NAT9		BCO2	CDC37	LIMS1				AASDH	ADGRG2	ARSJ
ACO1	KLF2	PIGB	DBR1	TMEM104		ZBTB16	ILF3	TMEM87B				CENPC	PRICKLE3	EXOSC9
TOPORS	MAP1S	CCNB2	FOXL2	CDR2L		C11orf71	SMARCA4	MZT2B				RUFY3	GNL3L	PLK4
TMEM8B	RAB3A	ANXA2	GMPS	SAP30BP		PHLDB1	FARSA	RAB3GAP1				THAP6	APEX2	ARHGAP10
ZFAND5	GDF15	PPIB	MFN1	SEC14L1		TREH	NACC1	LYPD6B				CCNG2	CSTF2	PALLD
AUH	ELL	TRIP4	CLCN2	USP36		RPS25	DDX39A	GALNT5				CNOT6L	TMEM164	CDH18
NEK6	FKBP8	MAP2K1	EPHB3	CANT1		RNF26	SLC35E1	DPP4				PRDM8	NKRF	IL7R
SCAI	TSHZ3	ZWILCH	CRYGS	BAIAP2		USP2	SMIM7	FAP				PTPN13	NAA10	OXCT1
SLC25A25	KIAA0355	PAQR5	ZNF595	FSCN2		CLMP	MYO9B	SCN9A				PPM1K	UBL4A	GFM2
ZER1	GRAMD1A	KIF23	GAK	NPLOC4		SIAE	NR2F6	CHN1				DDIT4L		HOMER1
GEMIN8	SPRED3	PKM	DGKQ	HGS		FEZ1	ARRDC2	DNAJC10				TBCK		SLC22A4
GRIPAP1	MAP3K10	ADPGK	GRK4	RFNG		CDON	MPV17L2	FRZB				ANK2		VDAC1
RRAGB	AXL	MPI	MSX1	CSNK1D		RPUSD4	ARMC6	GLS				BBS12		SH3TC2
YIPF6	B3GNT8	SCAMP5	WFS1	SPIRE1		ST3GAL4	ANKRD27	TRAK2				FAM160A1		GRPEL2
IGBP1	POU2F2	COMMD4	CCDC96	ROCK1		ZBTB44	PEPD	TMEM237				DDX60		ATOX1
FOXO4	DEDD2	SCAPER	USP46	CABLES1		ADAMTS15	RBM42	MPP4				DDX60L		TTC1
ABCB7	PPP1R13L	CIB2	BMP2K	C18orf25		SNX19	ZFP82	GMPPA				CBR4		SPDL1
TMEM35A	CALM3	HOMER2	USP38	SMAD7		SLC6A13	DPF1	CHPF				HMGB2		CLTB
GPRASP1	PTGIR	BLM	FBXW7	MBD1		CCDC77	KCNK6	SERPINE2				FBXO8		DBN1
GPRASP2	DBP	PRC1	MSMO1	RNF152		RAD52	MRPS12	NGEF				CEP44		TMED9
	MAMSTR	MPG	HAND2	SLC66A2		FBXL14	PSMC4	SEPTIN2				IRF2		MICA
	NR1H2	MRPL28	CDKN2AIP	CDC34		TIGAR	C19orf47	FKBP1A				RAD1		CLIC1
	ZNF677	NME4	ZDHHC11	RNF126		TNFRSF1A	SMG9	AP5S1				OSMR		PPIL1
	PTPRH	TMEM204	IRX2	PTBP1		VAMP1	TOMM40	ADRA1D				TTC33		KCNQ5
	IAH1	HAGH	IRX1	ABCA7		IFFO1	CD3EAP	BMP2				C5orf34		CD109
	HPCAL1	NDUFB10	ICE1	CBARP		GPR162	VASP	CST1				SNX18		GTF3C6
	AGBL5	SLC9A3R2	MTRR	MEX3D		LPCAT3	OPA3	NOL4L				TRIM23		ABRACL
	EML4	CASKIN1	OTULIN	TCF3		C1S	CCDC8	COMMD7				FCHO2		DYNLT1
	PLEKHH2	ELOB	EGFLAM	KLF16		C1R	NPAS1	CHMP4B				ANKRA2		GPER1
	ATP6V1E2	VASN	HMGCS1	ABHD17A		NECAP1	SAE1	TGM2				POLK		RAC1
	SOCS5	ROGDI	HMGCR	CSNK1G2		AICDA	PRMT1	KIAA1755				JMY		CRPPA
	ASB3	METTL22	CHD1	DOT1L		PHC1	NUP62	STAU1				ATP6AP1L		CDCA7L
	BCL11A	RMI2	WDR36	SGTA		KLRG1	PPP2R1A	PMEPA1				CETN3		STEAP1B
	PUS10	BFAR	SLC12A2	FZR1		CLEC2B	TFPT	APCDD1L				CEP120		TRA2A
	TMEM17	NOMO1	ARHGAP26	C19orf71		MGP	U2AF2	OSBPL2				BRD8		CHCHD2
	LGALSL	NTAN1	TIGD6	CACTIN		EPS8	ZNF583	LAMA5				KDM3B		BUD23
	AFTPH	NOMO2	G3BP1	MAP2K2		MGST1	UBE2M	APP				ARAP3		EIF4H
	SERTAD2	PLK1	ITK	SH3GL1		LMO3	YWHAQ	USP16				SYNPO		MDH2
	SPRED2	SULT1A1	PWWP2A	HDGFL2		SOX5	DDX1	ERG				CREBRF		CROT
	TIA1	KIF22	FAF2	FEM1A		RESF1	GEN1	POFUT2				RNF44		PDAP1
	ADD2	ASPHD1	ZNF354A	RANBP3		ABCD2	CENPO	COL6A2				DUSP22		COPS6
	TTC31	INO80E	FOXF2	GTF2F1		SLC2A13	SELENOI	ADA2				BLOC1S5		RELN
	SEMA4F	BCL7C	RIPK1	KHSRP		SLC48A1	EHD3	BID				NEDD9		MET
	ARID5A	HSD3B7	GFOD1	ANGPTL4		PFKM	FAM98A	SUSD2				KDM1B		NUP205
	AFF3	VKORC1	NUP153	FBXL12		PRKAG1	HNRNPLL	TPST2				H3C6		SSBP1
	IL1A	BCKDK	ZKSCAN4	EIF3G		BCDIN3D	CCT4	MN1				ZSCAN26		MGAM
	IL1B	SHCBP1	TRIM27	ELOF1		ASIC1	SMYD5	XBP1				UHRF1BP1		PRKAG2
	MZT2A	VPS35	BRD2	TRIR		GPD1	MOGS	LIMK2				ZNF76		DNAJB6
	RND3	GPT2	MOCS1	DNAJB1		METTL7A	TGOLN2	TIMP3				OARD1		LGI3
	NR4A2	ADCY7	ZNF318	MED26		LETMD1	ATOH8	RAC2				UBR2		TNFRSF10D
	WDSUB1	AKTIP	MAD2L1BP	DDA1		TNS2	STARD7	ELFN2				BICRAL		TNFRSF10A
	CSRNP3	HERPUD1	GCLC	HOMER3		CSAD	EIF5B	CARD10				TMEM63B		ESCO2
	NEMP2	PSME3IP1	OGFRL1	GATAD2A		ZNF740	DDX18	LGALS1				PHF3		PLEKHA2
	NAB1	GINS3	TSPYL1	CCNE1		ITGA7	GLI2	TMEM184B				MYO6		ELOC
	STAT1	TRADD	CNKSR3	CHST8		RDH5	MYO7B	KDELR3				IRAK1BP1		IMPA1
	STAT4	PSMD7	MICALL2	WTIP		GDF11	PLEKHB2	ARFGAP3				PHIP		CA13
	SLC39A10	WFDC1	BRAT1	PAK4		SUOX	GPR39	CELSR1				LCA5		CCN3
	CREB1	MEAK7	RNF216	ZFP36		ZC3H10	CCNT2	TAFA5				DOP1A		CYRIB
	IKZF2	COTL1	C7orf26	PLEKHG2		COQ10A	LYPD6	SUMF1				ZNF292		LY6K
	SPEG	GINS2	ZNF316	SUPT5H		PAN2	PSMD14	BHLHE40				FBXL4		PDCD1LG2
	SLC4A3	CYBA	EEPD1	SERTAD1		ZBTB39	COBLL1	NDUFAF3				POPDC3		OSTF1
	ARMC9	APRT	VKORC1L1	SERTAD3		STAT6	SLC38A11	LAMB2				HSF2		ZNF367
	ESPNL	GALNS	PTCD1	ZNF574		NXPH4	STK39	PDHB				NCOA7		TRIM14
	ASB1	MYO1C	ZKSCAN5	ZNF526		OS9	DLX1	MAGI1				L3MBTL3		PTGS1
	FAM110A	PFN1	ZSCAN25	MARK4		LRIG3	ZC3H15	FILIP1L				CCDC28A		PTGES2
	RASSF2	PIMREG	TRIM4	NKPD1		TAFA2	C2orf88	ZPLD1				UTRN		PRRX2
	PLCB1	TNFSF13	MAP11	BLOC1S3		GNS	KLF7	B4GALT4				SASH1		PTGES
	NDRG3	EFNB3	EPHB4	GPR4		TRHDE	CCNYL1	ARHGAP31				RMND1		ASS1
	PCIF1	TRAPPC1	ZNF800	IRF2BP1		ATXN7L3B	CNOT9	COX17				SOD2		SLC2A6
	SLC12A5	AURKB	GCC1	GRWD1		GLIPR1L2	DES	STXBP5L				ERMARD		QSOX2
	CYP24A1	ZSWIM7	ATP6V1FNB	ZNF432		KRR1	KCNE4	COPG1				SKAP2		CLIC3
	DOK5	TRPV2	PARP12	ZNF578		SLC6A15	DOCK10	TRH				HERPUD2		MID1
	SLC2A4RG	AKAP10	FAM131B	PPP1R12C		DUSP6	DAW1	COPB2				GLI3		ACOT9
	JAM2	DHRS7B	ZNF398	PPP6R1		DCN	PSMD1	PCOLCE2				VPS37D		ZNF41
	IFNGR2	SPAG5	ZNF777	ZNF579		BTG1	EIF4E2	PLOD2				FOXP2		HSD17B10
	RCAN1	FLOT2	ZNF746	FIZ1		NUDT4	MLPH	AADAC				LSM8		KLF8
	RUNX1	DHRS13	CCAR2	ZNF865		IGF1	LRRFIP1	IQCJ-SCHIP1				HILPDA		MSN
	CBR3	C17orf75	CHMP7	ZNF787		TXNRD1	BOK	C3orf80				UBE2H		SNX12
	KCNJ15	CCT6B	DUSP4	ZSCAN5A		WASHC4	NSFL1C	SKIL				KLHDC10		ERCC6L
	ADARB1	LIG3	TACC1	ZNF584		MTERF2	SIRPA	EIF5A2				EXOC4		COX7B
	GNAZ	AP2B1	SNAI2	RNASEH1		BTBD11	FERMT1	FNDC3B				MKRN1		RAB33A
	ASPHD2	CACNB1	RGS20	ASAP2		ISCU	POLR3F	NCEH1				BRAF		RBMX
	NIPSNAP1	FKBP10	TGS1	NOL10		TMEM119	SEC23B	PSMD2				REPIN1		IDH3G
	LIF	VAT1	PHF20L1	LRATD1		USP30	SYNDIG1	ETV5				AC073111.4		EMD
	TOM1	TMEM106A	TG	EFR3B		ALKBH2	HM13	MASP1				NUB1
	MAFF	MPP2	ZNF696	ZNF513		UNG	ID1	P3H2				PNMA2
	GTPBP1	PYY	ZC3H3	NRBP1		ACACB	MAPRE1	LRRC15				AP3M2
	APOBEC3G	NAGS	FAM83H	XDH		MMAB	PHF20	ACOX3				CEBPD
	MOV10L1	G6PC3	LRRC14	SRSF7		C12orf76	EPB41L1	BST1				PCMTD1
	PANX2	KIF18B	ZNF34	FOXN2		ACAD10	BLCAP	SEL1L3				RB1CC1
	KLHDC7B	COPZ2	ZNF7	B3GNT2		ALDH2	VSTM2L	FAM114A1				PLAG1
	ATG7	NFE2L1	CDC37L1	MPHOSPH10		TMEM116	JPH2	LIMCH1				PDE7A
	RAB5A	CBX1	JAK2	CYP26B1		SLC8B1	TOMM34	ATP10D				STAU2
	TOP2B	HOXB7	KLHL9	SFXN5		PLBD2	KCNS1	OCIAD2				ZC2HC1A
	SLC4A7	GIP	SMU1	TET3		RFC5	BCAS4	IGFBP7				RUNX1T1
	AZI2	COL1A1	TESK1	CCDC142		VSIG10	PSMA7	JCHAIN				FSBP
	DCLK3	XYLT2	TOMM5	MAT2A		RPLP0	ADRM1	CXCL6				TSPYL5
	DALRD3	SPATA20	PTPDC1	GGCX		GATC	SLC17A9	PF4V1				STK3
	IP6K1	NME1	HABP4	EIF2AK3		UNC119B	TPD52L2	CXCL5				PABPC1
	PARP3	SEPTIN4	CDC14B	ZNF2		ACADS	TIAM1	USO1				UBR5
	FOXP1	BRIP1	ALG2	DUSP2		OASL	WDR4	NAAA				ZHX2
	ROBO2	ABCA5	MRPL50	REV1		HPD	FAM207A	SEC31A				FBXO32
	ST3GAL6	ATP5PD	ECPAS	RNF149		ZNF664	DGCR8	IBSP				TSNARE1
	TBC1D23	SLC16A5	SLC31A2	MFSD9		SCARB1	RANBP1	SPP1				PLPP6
	SENP7	GALK1	TRIM32	NCK2		TMEM132B	MED15	PRSS12				PSIP1
	NFKBIZ	RHBDF2	PSMD5	RANBP2		MMP17	SDF2L1	SEC24D				DENND4C
	PHLDB2	BIRC5	ZNF79	SOWAHC		MPHOSPH8	PPM1F	C4orf3				IFT74
	SPICE1	SLC38A10	TRUB2	SLC20A1		WASF3	SMARCB1	MGARP				C9orf72
	MYLK	ACTG1	TBC1D13	PAX8		RASL11A	PITPNB	HHIP				CD72
	AMOTL2	P4HB	DDX31	EN1		DCLK1	EWSR1	ANXA10				RGP1
	PPP2R3A	SLC16A3	GTF3C4	AMMECR1L		FOXO1	TBC1D10A	GALNT7				NPR2
	PCCB	WDR45B	INPP5E	ARHGEF4		MRPS31	PES1	WWC2				RNF38
	HPS3	METRNL	ANAPC2	FAM168B		KBTBD6	DRG1	SNX25				KLF9
	WWTR1	NDC80	BX255925.3	ACVR2A		LPAR6	YWHAH	PDLIM3				NR4A3
	TRIM59	MYL12A	EHMT1	NEB		CDADC1	RASD2	MED10				STX17
	PRKCI	TWSG1	DDX3X	PRPF40A		VPS36	CDC42EP1	DAP				KIAA1958
	PLD1	PPP4R1	GSPT2	GORASP2		CLN5	MICALL1	ANKH				WDR31
	MAGEF1	PRELID3A	FAM120C	DLX2		MYCBP2	RPS19BP1	MYO10				PHF19
	CCDC50	RBBP8	AMER1	SATB2		EDNRB	ADSL	ADAMTS12				ZBTB26
	NSD2	RIOK3	AR	FZD5		DZIP1	POLR3H	EMB				DENND1A
	C4orf48	DSG2	THOC2	RNF25		LIG4	DESI1	ITGA2				GOLGA1
	RBPJ	TPGS2	UTP14A	AGFG1		ANKRD10	RRP7A	ESM1				STXBP1
	KLF3	PSTPIP2	MAMLD1	TRIP12		PCID2	SHISAL1	ACTBL2				FNBP1
	TLR1	PIAS2	NSDHL	SP110		RASA3	CRELD2	F2R				ZBED1
	KLHL5	SMAD2		CAB39		CCNB1IP1	LMF2	LHFPL2				RAB9A
	RBM47	SKA1		EFHD1		METTL17	ARPC4	ARSB				OFD1
	FIP1L1	MBD2		PER2		ABHD4	SEC13	HAPLN1				MOSPD2
	LNX1	FECH		TRAF3IP1		OXA1L	EXOG	EDIL3				PIGA
	CHIC2	ALPK2		FARP2		MMP14	EXOSC7	SEC24A				CTPS2
	UBA6	MALT1		THAP4		C14orf93	CDC25A	TXNDC15				PDK3
	CXCL8	ZNF532		ATG4B		HOMEZ	UCN2	REEP2				KDM6A
	CXCL1	SEC11C		NOP56		PPP1R3E	GMPPB	SRA1				TFE3
	CXCL3	CCBE1		CENPB		PABPN1	IFRD2	FGF1				EDA2R
	CXCL2	TMX3		TRMT6		PSME1	CYB561D2	YIPF5				ZMYM3
	FGF5	HSBP1L1		SNAP25		GMPR2	ARF4	DPYSL3				DIAPH2
	PPP3CA	MED16		XRN2		KHNYN	PSMD6	CD74				STAG2
	SLC39A8	ATP8B3		THBD		NOVA1	KBTBD8	ADAM19				TMEM187
	PRDM5	DIRAS1		NXT1		HECTD1	DCBLD2	DOCK2
	TNIP3	TLE5		GZF1		RALGAPA1	TFG	INSYN2B
	FGF2	TBXA2R		BCL2L1		MIPOL1	NECTIN3	SFXN1
	ANKRD50	FSD1		ACTL10		FBXO33	ZDHHC23	HIGD2A
	INTU	TICAM1		RBM12		TOGARAM1	KPNA1	MGAT4B
	PABPC4L	LONP1		DLGAP4		KLHDC1	HACD2	SERPINB6
	TBC1D9	MLLT1		FAM83D		SAV1	KALRN	BMP6
	INPP4B	STXBP2		TOP1		TXNDC16	SEC61A1	RNF182
	ZNF827	ANGPTL6		SDC4		BMP4	GATA2	GMPR
	PDGFC	ICAM5		SYS1		PELI2	RAB7A	PPP1R18
	SH3RF1	CDKN2D		ZNFX1		KIAA0586	MRPL3	BAG6
	VEGFC	SPC24		B4GALT5		DHRS7	SRPRB	NELFE
	SLC25A4	PRKCSH		SNAI1		SIX1	SLCO2A1	TNXB
	ANKRD37	ZNF653		PTPN1		SYNE2	MRAS	HLA-DRB1
	AHRR	CNN1		KCNG1		PLEKHG3	MBNL1	CUTA
	BASP1	PRDX2		NFATC2		GPHN	SSR3	SCUBE3
	NPR3	NANOS3		RBM38		ZFYVE26	SMC4	MAPK13
	RAI14	PODNL1		SS18L1		SRSF5	KPNA4	PI16
	LMBRD2	DCAF15		GID8		PCNX1	GOLIM4	MTCH1
	NADK2	IL27RA		YTHDF1		ALDH6A1	GNB4	ZFAND3
	DAB2	ADGRE5		ARFGAP1		LIN52	EEF1AKMT4	YIPF3
	PTGER4	PKN1		GMEB2		YLPM1	EIF4G1	SLC35B2
	ADAMTS6	SYDE1		RGS19		NEK9	DNAJB11	COX7A2
	TRAPPC13	TPM4		NRIP1		DGLUCY	SLC51A	IBTK
	FOXD1	AP1M1		DYRK1A		UNC79	PCYT1A	PGM3
	ARHGEF28	LSM4		ETS2		GSC	FBXO45	CGA
	RASA1	BORCS8		PKNOX1		CLMN	PAK2	RARS2
	PAM	RFXANK		PDXK		SYNE3	MAEA	ANKRD6
	PJA2	TM6SF2		RRP1		BDKRB2	FGFR3	COL10A1
	DTWD2	CEBPG		PWP2		ATG2B	LYAR	EPB41L2
	TNFAIP8	GPI		CFAP410		TECPR2	GRPEL1	ENPP1
	PRR16	CLIP3		GNB1L		ANKRD9	LAP3	CCN2
	SNX24	THAP8		RTL10		MTMR10	TBC1D1	MOXD1
	CSNK1G3	WDR62		ZDHHC8		PGBD4	UGDH	SGK1
	SEPTIN8	POLR2I		SCARF2		CHP1	HNRNPDL	THBS2
	NME5	TBCB		KLHL22		ITPKA	GPAT3	TTYH3
	SLC23A1	CAPNS1		HIC2		VPS39	BMPR1B	CARD11
	DNAJC18	ZNF793		LRP5L		CDAN1	METAP1	TSPAN13
	STING1	PPP1R14A		GAS2L1		TUBGCP4	GAR1	VPS41
	PCDHGA1	YIF1B		SEC14L2		USP8	MND1	SUGCT
	KCTD16	ACTN4		SLC35E4		TRPM7	FNIP2	AEBP1
	PRELID2	HNRNPL		SMTN		FAM214A	MFAP3L	LANCL2
	TNIP1	FBXO27		RNF185		RFX7	BRD9	CCL26
	PTTG1	SNRPA		RTCB		TCF12	FASTKD3	RHBDD2
	TENM2	TGFB1		KCTD17		VPS13C	CCT5	SSC4D
	WWC1	B9D2		MIEF1		RASL12	TRIO	SEMA3C
	RANBP9	ZNF428		PHF5A		CILP	ZFR	HGF
	ATXN1	SYMPK		POLDIP3		DENND4A	ZNF131	SEMA3E
	DEK	SLC1A5		RTL6		DIS3L	PELO	SEMA3A
	SOX4	CCDC9		PRR5		C15orf61	SGTB	CDK14
	HFE	C5AR1		ZBED4		SKOR1	ELL2	TFPI2
	BTN2A2	C5AR2		TRABD		PIAS1	LIX1	GNG11
	IER3	SLC8A2		BRPF1		CORO2B	CAMK4	SGCE
	HLA-C	EHD2		RAF1		SPESP1	STARD4	GNB2
	MICB	SELENOW		THRB		TLE3	CHSY3	SERPINE1
	ATF6B	LIG1		RARB		FBXO22	PDLIM4	ORAI2
	ITPR3	EMP3		UBP1		TBC1D2B	HSPA4	LRRC17
	PPARD	PPP1R15A		CTDSPL		BCL2A1	CXCL14	BMT2
	KCTD20	TEAD2		GORASP1		IL16	HSPA9	WNT2
	BTBD9	PIH1D1		CSRNP1		C15orf40	HARS1	KCND2
	MDFI	RCN3		XIRP1		ALPK3	DIAPH1	CALU
	PRPH2	HAS1		KLHL18		AKAP13	TCERG1	CPA4
	VEGFA	ZNF613		DUSP7		KLHL25	CAMK2A	AKR1B1
	RAB23	MYADM		DNAH12		KIF7	ARSI	BPGM
	CYB5R4	TSEN34		TOMM70		PLIN1	SLC36A1	CALD1
	HACE1	EPN1		TRMT10C		PEX11A	GALNT10	PDIA4
	FIG4	ZNF470		ZBTB11		AP3S2	SGCD	TUSC3
	CDK19	ZNF772		TMEM39A		ZNF774	CLINT1	ZDHHC2
	MARCKS	ZNF419		CDV3		MAN2A2	RARS1	PPP3CC
	NT5DC1	PXDN		DZIP1L		UNC45A	NPM1	SCARA3
	CALHM5	MATN3		ARMC8		SLCO3A1	FGF18	PLPP5
	GJA1	FKBP1B		PXYLP1		RGMA	STK10	HTRA4
	TPD52L1	TP53I3		RASA2		NR2F2	PRELID1	ADAM9
	HINT3	GAREM2		TSC22D2		ALDH1A3	HNRNPAB	ANK1
	STX7	CENPA		TIPARP		LRRK1	MGAT1	PLAT
	HIVEP2	CGREF1		C3orf70		PIGQ	TUBB2A	IMPAD1
	PHACTR2	SNX17		SENP5		METRN	DSP	MMP16
	RAB32	ZNF512		SLBP		CLCN7	PAK1IP1	YWHAZ
	SYNE1	RBKS		ZBTB49		BRICD5	MCUR1	CTHRC1
	MYCT1	LCLAT1		TADA2B		CLUAP1	DHX16	LRP12
	SERAC1	LTBP1		NKX3-2		TFAP4	TUBB	EXT1
	GTF2H5	CRIM1		CPEB2		PPL	SLC39A7	COL14A1
	MAFK	FEZ2		CD38		SNX29	WDR46	COL22A1
	RADIL	CDC42EP3		PROM1		ERCC4	BAK1	LY6E
	WIPI2	SLC8A1		DHX15		ABCC1	SRSF3	IL33
	C1GALT1	PPP1R21		REST		GDE1	FOXP4	TEK
	IL6	VRK2		UTP3		CCP110	CCND3	PRSS3
	C7orf31	SLC1A4		SHROOM3		THUMPD1	SRF	DNAJB5
	HOXA3	ANTXR1		LARP1B		ZKSCAN2	HSP90AB1	FAM214B
	TAX1BP1	NAGK		NAA15		SEZ6L2	ADGRF4	RECK
	FKBP9	DYSF		TRIM61		ZNF768	CGAS	SHB
	KIAA0895	DGUOK		KLHL2		RNF40	MRAP2	ALDH1B1
	EPDR1	WDR54		ING2		ORAI3	SYNCRIP	CEMIP2
	IGFBP3	POLE4		PLEKHG4B		KAT8	NUS1	GNAQ
	TNS3	TMSB10		NSUN2		ZNF843	AKAP7	SPIN1
	NIPSNAP2	RNF181		SRD5A1		LONP2	MYB	ASPN
	TPST1	CHMP3		TENT4A		N4BP1	ULBP3	AOPEP
	METTL27	NCAPH		OTULINL		ZNF423	PPP1R14C	COL15A1
	GSAP	ACTR1B		ZNF622		SALL1	TCP1	MSANTD3
	GNAI1	NPAS2		GOLPH3		AC007906.2	PSMG3	CTNNAL1
	SEMA3D	TMEM182		IQGAP2		RBL2	EIF3B	SNX30
	CLDN12	BUB1		CCNH		MMP2	FSCN1	OLFML2A
	BET1	CKAP2L		SNCAIP		CES1	OSBPL3	CERCAM
	BAIAP2L1	STEAP3		GRAMD2B		GNAO1	FKBP14	IER5L
	SMURF1	RALB		PHAX		AMFR	AQP1	FIBCD1
	CASTOR3	LIMS2		CDC42SE2		SETD6	DBNL	CD99
	CCDC71L	DARS1		TCF7		TK2	YKT6	XG
	GPR85	SCN2A		FAM13B		PDP2	CCM2	MXRA5
	CTTNBP2	SPC25		ETF1		HSF4	VOPP1	TMSB4X
	FBXO25	MYO3B		PROB1		FHOD1	CCT6A	PHEX
	MSRA	DYNC1I2		UBE2D2		ZDHHC1	BCL7B	DMD
	PSD3	PDK1		HBEGF		HSD11B2	TBL2	DYNLT3
	SH2D4A	NCKAP1		WDR55		RANBP10	LIMK1	USP11
	CSGALNACT1	ITGAV		SPRY4		TSNAXIP1	LAT2	TIMP1
	LZTS1	COL3A1		ADRB2		THAP11	RCC1L	MAGED1
	HR	COL5A2		SLC26A2		PSKH1	HIP1	MAGED4B
	SLC39A14	MYO1B		CPEB4		SLC7A6	SRRM3	MAGED2
	PDLIM2	HECW2		SIMC1		PRMT7	YWHAG	HEPH
	ENTPD4	NRP2		CLK4		SMPD3	FZD1	SLC16A2
	DCTN6	BARD1		GFPT2		NOB1	CDK6	FGF16
	DDHD2	FN1		PXDC1		PDPR	PEG10	SH3BGRL
	TCIM	MREG		RREB1		ATXN1L	NPTX2	RPS6KA6
	TRPA1	MARCHF4		ID4		HP	PSMC2	ARMCX2
	RDH10	SMARCAL1		RIPOR2		ZFHX3	SND1	BEX1
	PEX2	ARPC2		PPP1R10		WDR59	IMPDH1	TBC1D8B
	RIPK2	CTDSP1		ANKS1A		WWOX	FLNC	MORC4
	TRIQK	PTPRN		BRPF3		MAF	PODXL	ALG13
	PDP1	STK11IP		NFYA		MLYCD	ZYX	IL13RA2
	NCALD	TM4SF20		RRP36		DNAAF1	CHPF2	PLS3
	FZD6	CCL20		LRRC73		ZDHHC7	SMARCD3	SEPTIN6
	SAMD12	DNER		POLR1C		KIAA0513	UBE3C	NDUFA1
	TNFRSF11B	HJURP		LRRC1		ZCCHC14	DOCK5	LDOC1
	HAS2	SH3BP4		SLC17A5		SPIRE2	PPP2R2A	BGN
	PTK2	ACKR3		ELOVL4		CENPBD1	KIF13B	DNASE1L1
	VPS28	RAB17		UBE2J1		SLC43A2	PPP2CB	GDI1
	HACD4	ERFE		GPR63		SERPINF2	MAK16
	UBE2R2	NRSN2		ZBTB24		SERPINF1	PLPBP
	NUDT2	PSMF1		AMD1		RPA1	HEY1
	RUSC2	SLX4IP		CEP85L		DPH1	MTDH
	GNE	DSTN		MCM9		ASPA	POP1
	NMRK1	DTD1		LTV1		TRPV1	DCAF13
	TLE4	CST2		TAB2		CTNS	NUDCD1
	CORO2A	GINS1		ZBTB2		CYB5D2	TAF2
	TBC1D2	TPX2		EZR		ANKFY1	TRIB1
	TGFBR1	RALY		MAP3K4		MIS12	ST3GAL1
	NIPSNAP3B	EIF2S2		PDGFA		ALOX12	TSTA3
	UGCG	DYNLRB1		ZFAND2A		DVL2	PUF60
	PTBP3	GSS		SNX8		GPS2	SCX
	RGS3	MMP24OS		LFNG		SHBG	SLC52A2
	TMEM268	EIF6		AP5Z1		SAT2	RECQL4
	PAPPA	SPAG4		CYTH3		SLC25A35	PUM3
	RC3H2	ROMO1		ARL4A		RPL26	SLC1A1
	GOLGA2	MYL9		RAPGEF5		NT5M	VCP
	CRAT	RPN2		NFE2L3		RASD1	CREB3
	SPACA9	MYBL2		CDK13		SREBF1	SPAAR
	CLCN4	KCNK15		MRPL32		SHMT1	CCIN
	FRMPD4	PI3		PURB		RNF112	CEP78
	NHS	UBE2C		SEC61G		ALDH3A2	HNRNPK
	USP9X	ZMYND8		FZD9		TMEM97	MFSD14B
	EFHC2	ZFP64		STX1A		PROCA1	TRMO
	FUNDC1	AURKA		FAM133B		ABHD15	SEC61B
	ZNF630	GNAS		BUD31		ANKRD13B	PALM2AKAP2
	IQSEC2	CTSZ		MEPCE		CORO6	ATP6V1G1
	DLG3	CDH4		ALKBH4		SSH2	RBM18
	ATRX	LSM14B		LRWD1		EFCAB5	RABEPK
	ATP7A	EEF1A2		FBXL13		RNF135	HSPA5
	TRMT2B	HSPA13		DNAJC2		OMG	SET
	LRCH2	CHAF1B		RINT1		RFFL	TOR1A
	IL13RA1	BACE2		LRRN3		ACACA	NCS1
	ZNF449	PFKL		ST7		SYNRG	MED27
	MTMR1	LRRC3		WNT16		MLLT6	SURF6
		PTTG1IP		LRRC4		PPP1R1B	SURF4
		PRMT2		RBM28		STARD3	NACC2
		HDHD5		FAM180A		THRA	UAP1L1
		PEX26		LUC7L2		CASC3	TUBB4B
		TXNRD2		ACTR3B		DHX58	SYAP1
		COMT		NAT1		KAT2A	PDHA1
		ARVCF		NKX3-1		STAT5A	CNKSR2
		CCDC188		EXTL3		HSD17B1	SYN1
		CRKL		BRF2		RAMP2	FTSJ1
		YDJC		GPAT4		AOC2	EBP
		RAB36		HOOK3		AOC3	RBM3
		GGT5		RRS1		ADAM11	SLC35A2
		KIAA1671		C8orf34		DCAKD	PBDC1
		CHEK2		PAG1		NMT1	KLHL4
		RHBDD3		GDF6		PLCD3	RAB40A
		SEC14L4		KLF10		HEXIM1	FRMPD3
		FBXO7		DCSTAMP		ARHGAP27	PRPS1
		HMOX1		ATAD2		OSBPL7	WDR44
		PICK1		MTSS1		MRPL10	ELF4
		CSNK1E		SQLE		LRRC46	STK26
		CENPM		ASAP1		SCRN2	EOLA2
		NAGA		EFR3A		NGFR	CCNQ
		CYB5R3		SLA		ACSF2	IRAK1
		TSPO		ARC		RSAD1	FAM50A
		GTSE1		EXOSC4		MYCBPAP	PLXNA3
		TBC1D22A		ARHGAP39		CACNA1G	SLC10A3
		TADA3		COMMD5		LUC7L3
		FANCD2		C8orf33		TOB1
		SGO1		GLIS3		MBTD1
		UBE2E2		RCL1		STXBP4
		STT3B		TYRP1		MMD
		OSBPL10		TTC39B		ANKFN1
		ZNF860		DNAJA1		SCPEP1
		FBXL2		NOL6		MTMR4
		STAC		GBA2		YPEL2
		LRRFIP2		DCAF10		TUBD1
		KIF15		ABHD17B		HEATR6
		MAP4		SHC3		PPM1D
		PFKFB4		IPPK		MAP3K3
		UQCRC1		CAVIN4		POLG2
		RHOA		ZNF189		ABCA6
		TCTA		KLF4		MAP2K6
		GNAI2		EPB41L4B		KCNJ2
		HYAL1		SLC31A1		CDC42EP4
		MAPKAPK3		POLE3		TTYH2
		POC1A		WHRN		FDXR
		TWF2		DAB2IP		TRIM47
		GLYCTK		TTLL11		FBF1
		PRKCD		ARPC5L		GALR2
		CACNA2D3		CDK9		RNF157
		WNT5A		LRRC8A		TNRC6C
		DNASE1L3		MIGA2		PGS1
		C3orf67		FUBP3		C1QTNF1
		C3orf14		VAV2		ENGASE
		EOGT		CAMSAP1		TBC1D16
		PROS1		TMEM250		GAA
		COL8A1		GPSM1		RNF213
		MYH15		SNAPC4		OXLD1
		CIP2A		PMPCA		PCYT2
		HCLS1		NOTCH1		MAFG
		CCDC58		FBXW5		RAC3
		FAM162A		TPRN		DCXR
		PDIA5		ZMYND19		FASN
		ITGB5		AKAP17A		SECTM1
		MUC13		BCOR		HEXD
		CHCHD6		SUV39H1		THOC1
		RAB43		CLCN5		EPB41L3
		CEP70		TSPYL2		RAB31
		PIK3CB		MAGEH1		APCDD1
		PFN2		NHSL2		GNAL
		VEPH1		TIMM8A		MPPE1
		PTX3		ACSL4		CEP192
		PDCD10		SMARCA1		GREB1L
		SERPINI1		ZNF275		ABHD3
		ECT2		ARHGAP4		LAMA3
		ACTL6A		MECP2		TTC39C
		YEATS2		DKC1		CABYR
		TMEM44				SS18
		XXYLT1				TAF4B
		MFSD10				ZNF397
		STK32B				SETBP1
		SLC2A9				C18orf32
		NCAPG				ELAC1
		UCHL1				WDR7
		CEP135				CCDC102B
		PAICS				CYB5A
		PF4				TSHZ1
		EREG				MADCAM1
		LIN54				TPGS1
		HPSE				CFD
		CDS1				GPX4
		RAP1GDS1				GAMT
		GSTCD				REEP6
		MCUB				BTBD2
		CFI				MKNK2
		ENPEP				IZUMO4
		SYNPO2				ZNF554
		MAD2L1				HMG20B
		ANXA5				ANKRD24
		CCNA2				PLIN4
		BBS7				PTPRS
		NDUFC1				XAB2
		MGST2				TRAPPC5
		IL15				MAP2K7
		PRMT9				COL5A3
		TMEM154				PDE4A
		LRAT				KEAP1
		SCRG1				QTRT1
		ASB5				LDLR
		NEIL3				ECSIT
		AGA				ZNF441
		UFSP2				ZNF844
		C4orf47				MAN2B1
		TRIP13				TECR
		CLPTM1L				ZNF333
		NDUFS6				AKAP8L
		ATPSCKMT				OCEL1
		TARS1				SLC27A1
		SKP2				RPL18A
		PARP8				JUND
		ITGA1				SSBP4
		CENPK				CRLF1
		ERBIN				TMEM59L
		CCNB1				CRTC1
		CDK7				CILP2
		TMEM171				ZNF682
		GCNT4				ZNF737
		WDR41				PLEKHF1
		AP3B1				C19orf12
		MSH3				CEBPA
		FER				ZNF302
		NREP				ZNF181
		CCDC112				ZNF30
		LOX				LGI4
		ALDH7A1				HAUS5
		LMNB1				HSPB6
		HINT1				ZFP14
		P4HA2				ZNF527
		JADE2				ZNF540
		PCBD2				SIRT2
		TGFBI				PLD3
		KIF20A				RPS19
		CDC25C				MEGF8
		CTNNA1				LIPE
		HDAC3				LYPD5
		RELL2				ZNF227
		FCHSD1				APOE
		C5orf46				HIF3A
		ARHGEF37				BBC3
		SPARC				NOP53
		HMMR				TMEM143
		STC2				CYTH2
		KIAA1191				RPL18
		ARL10				SPHK2
		TSPAN17				FTL
		RGS14				SNRNP70
		F12				FCGRT
		PDLIM7				CPT1C
		DDX41				FUZ
		B4GALT7				VSIG10L
		CNOT6				CLDND2
		TMEM14B				ZNF577
		JARID2				ZNF616
		DTNBP1				ZNF347
		RNF144B				AC022137.3
		PRL				ZNF813
		C6orf62				ZNF331
		BTN2A1				ZNF581
		ZNF391				ZNF547
		KIFC1				ZNF551
		TEAD3				ZNF776
		CCDC167				C19orf18
		TREM1				ZNF606
		C6orf132				ADAM17
		MEA1				ROCK2
		SUPT3H				LPIN1
		ADGRF5				OSR1
		CD2AP				TTC32
		BAG2				WDR35
		PRIM2				RHOB
		RIMS1				HS1BP3
		COL12A1				ATAD2B
		TTK				NCOA1
		FAXC				ADCY3
		SEC63				HADHA
		AFG1L				HADHB
		ARMC2				KCNK3
		MICAL1				SLC5A6
		WASF1				IFT172
		PLN				CCDC121
		HDDC2				TRMT61B
		CENPW				VIT
		SLC18B1				PRKD3
		BCLAF1				SOS1
		PEX7				PKDCC
		PERP				ZFP36L2
		ARFGEF3				PREPL
		ADGRG6				SIX2
		FUCA2				PRKCE
		UST				EML6
		PPIL4				XPO1
		ULBP2				CEP68
		MTHFD1L				PCYOX1
		RSPH3				PAIP2B
		FNDC1				ZNF638
		PRKAR1B				INO80B
		ADAP1				WBP1
		ACTB				LBX2
		CCZ1B				GCFC2
		NDUFA4				TRABD2A
		AHR				PTCD3
		PRR15				THNSL2
		SCRN1				PROM2
		GARS1				COA5
		ANLN				TBC1D8
		SFRP4				IL1R1
		STK17A				IL1RL1
		BLVRA				IL18R1
		PPIA				TGFBRAP1
		NACAD				BCL2L11
		UPP1				MERTK
		PSPH				ZC3H8
		STYXL1				RABL2A
		FGL2				DBI
		PTPN12				PTPN4
		CACNA2D1				EPB41L5
		COL1A2				INHBB
		PON2				GYPC
		ASNS				BIN1
		ARPC1A				WDR33
		ATP5MF				PTPN18
		GAL3ST4				ZEB2
		SPDYE3				ACVR1C
		NYAP1				CD302
		MOSPD3				TANK
		TFR2				GRB14
		MUC12				DHRS9
		AP1S1				CYBRD1
		PLOD3				SLC25A12
		FIS1				METAP1D
		SRPK2				SP3
		TES				SP9
		TSPAN33				NFE2L2
		CEP41				ITGA4
		COPG2				ITPRID2
		MTPN				PDE1A
		NDUFB2				FAM171B
		EZH2				CALCRL
		NOS3				SLC40A1
		ATG9B				ANKAR
		ABCB8				STK17B
		TMUB1				PGAP1
		NCAPG2				SF3B1
		ESYT2				PLCL1
		FAM167A				AOX1
		REEP4				CFLAR
		BMP1				CDK15
		SORBS3				FAM117B
		C8orf58				CYP20A1
		LOXL2				PARD3B
		STC1				IDH1
		KCTD9				PIKFYVE
		CDCA2				IGFBP2
		PBK				IGFBP5
		UBXN8				GPBAR1
		ERLIN2				CYP27A1
		RAB11FIP1				RETREG2
		EIF4EBP1				EPHA4
		ASH2L				PAX3
		ZMAT4				IRS1
		LYN				SLC19A3
		PENK				GIGYF2
		UBXN2B				DGKD
		SULF1				COL6A3
		GDAP1				HDAC4
		SNTB1				GPC1
		PLEC				DUSP28
		SMARCA2				MTERF4
		VLDLR				ING5
		ZDHHC21				ZCCHC3
		B4GALT1				SRXN1
		KIF24				ANGPT4
		FAM219A				SNPH
		PIGO				TMC2
		CA9				PTPRA
		TPM2				LZTS3
		TLN1				SLC4A11
		MELK				CDC25B
		GRHPR				MAVS
		ALDH1A1				SLC23A2
		ANXA1				CDS2
		PSAT1				BTBD3
		RMI1				SPTLC3
		AGTPBP1				ISM1
		DAPK1				PCSK2
		CARD19				CST3
		FANCC				ACSS1
		TDRD7				PYGB
		SMC2				DUSP15
		NIPSNAP3A				BPIFB4
		RAD23B				PXMP4
		SUSD1				AHCY
		TNC				TP53INP2
		NDUFA8				GGT7
		MVB12B				ACSS2
		SLC2A8				EDEM2
		NIBAN2				SAMHD1
		FPGS				TTI1
		ENG				LBP
		ZDHHC12				MAFB
		PTPA				ZHX3
		SARDH				OSER1
		COL5A1				FITM2
		OLFM1				PKIG
		TMEM141				PIGT
		PHPT1				SNX21
		EDF1				ZSWIM1
		SAPCD2				PLTP
		MAN1B1				SLC13A3
		TOR4A				SLC2A10
		ARSL				SULF2
		PNPLA4				KCNB1
		SH3KBP1				RNF114
		BCLAF3				RIPOR3
		SMS				ADNP
		APOO				STX16
		GK				TCFL5
		TMEM47				HELZ2
		MED14				STMN3
		UBA1				PRPF6
		CDK16				ADAMTS1
		ARAF				ADAMTS5
		SLC38A5				N6AMT1
		PLP2				PAXBP1
		ZC4H2				IFNAR1
		PDZD11				ITSN1
		KIF4A				VPS26C
		PHKA1				COL18A1
		NAP1L2				PCBP3
		UPRT				LSS
		PGK1				YBEY
		APOOL				BCL2L13
		CENPI				USP18
		PLP1				DGCR2
		MID2				SLC25A1
		PLAC1				C22orf39
		ATP11C				MMP11
		EOLA1				GRK3
		PLXNB3				PATZ1
		L1CAM				APOL6
		FLNA				APOL3
		ATP6AP1				APOL4
		RAB39B				APOL1
						FOXRED2
						MPST
						C1QTNF6
						PLA2G6
						SUN2
						NPTXR
						CBX6
						TAB1
						XPNPEP3
						TOB2
						SREBF2
						PNPLA3
						KIAA0930
						FBLN1
						PPARA
						PKDREJ
						TTC38
						CERK
						SBF1
						CHL1
						CRBN
						SETMAR
						ITPR1
						SRGAP3
						RPUSD3
						CIDEC
						IL17RE
						IL17RC
						CRELD1
						PRRT3
						EMC3
						PPARG
						XPC
						SLC6A6
						RBSN
						CAPN7
						GALNT15
						TGFBR2
						TRIM71
						GLB1
						CRTAP
						PLCD1
						ZNF619
						CTNNB1
						ACKR2
						GASK1A
						POMGNT2
						SNRK
						ABHD5
						ZNF445
						PTH1R
						NBEAL2
						ZNF589
						IMPDH2
						KLHDC8B
						C3orf62
						DAG1
						MST1
						NPRL2
						RBM15B
						ABHD14B
						ABHD14A
						RPL29
						PPM1M
						WDR82
						SEMA3G
						TKT
						CCDC66
						PXK
						FAM107A
						FHIT
						PTPRG
						ADAMTS9
						MITF
						DHFR2
						NSUN3
						LNP1
						BOC
						USF3
						LSAMP
						GSK3B
						FSTL1
						WDR5B
						HSPBAP1
						ALDH1L1
						KLF15
						HMCES
						EFCAB12
						PLXND1
						PIK3R4
						NUDT16
						TF
						CEP63
						EPHB1
						CLSTN2
						TFDP2
						CHST2
						SLC9A9
						AGTR1
						IGSF10
						RAP2B
						SHOX2
						RSRC1
						PPM1L
						NLGN1
						ZMAT3
						USP13
						TTC14
						ABCC5
						SENP2
						EIF4A2
						ADIPOQ
						BCL6
						AC072022.2
						TPRG1
						FGF12
						FAM43A
						APOD
						RNF168
						CEP19
						PIGZ
						MELTF
						ZNF718
						ZNF141
						ZNF721
						TMEM175
						IDUA
						SPON2
						POLN
						RGS12
						KIAA0232
						HTRA3
						MED28
						DCAF16
						LCORL
						PPARGC1A
						ZCCHC4
						WDR19
						RFC1
						KLB
						RPL9
						LIAS
						ATP8A1
						ERVMER34-1
						RASL11B
						EXOC1
						NOA1
						POLR2B
						ADAMTS3
						ANKRD17
						SCARB2
						ANTXR2
						TMEM150C
						SCD5
						HELQ
						ABRAXAS1
						SPARCL1
						NAP1L5
						FAM13A
						ADH1A
						ADH1B
						NFKB1
						HADH
						METTL14
						NDNF
						NUDT6
						SPRY1
						HSPA4L
						JADE1
						SCLT1
						ELF2
						RNF150
						SMARCA5
						MMAA
						RPS3A
						SH3D19
						TRIM2
						NPY2R
						GUCY1B1
						TMEM144
						ETFDH
						CLCN3
						TRAPPC11
						CASP3
						PRIMPOL
						ACSL1
						TLR3
						FAM149A
						CYP4V2
						CCDC127
						CMBL
						ANKRD33B
						FBXL7
						RETREG1
						PDZD2
						MTMR12
						SLC1A3
						WDR70
						LIFR
						RPL37
						C7
						C6
						C5orf51
						GHR
						SELENOP
						DHX29
						MTREX
						PLPP1
						SLC38A9
						PPWD1
						MAST4
						PIK3R1
						MRPS27
						PTCD2
						ENC1
						CERT1
						ZBED3
						SERINC5
						ZFYVE16
						RPS23
						MEF2C
						NR2F1
						RHOBTB3
						ERAP1
						LNPEP
						MACIR
						MAN2A1
						CDO1
						DMXL1
						HSD17B4
						ZNF608
						LYRM7
						FNIP1
						IRF1
						SMAD5
						FAM53C
						EGR1
						TMCO6
						IK
						PCDHGB3
						PCDHGA7
						PCDHGA9
						PCDHGA10
						PCDHGB7
						PCDHGC3
						GNPDA1
						AFAP1L1
						PDGFRB
						RBM22
						GPX3
						CCDC69
						GM2A
						MFAP3
						SAP30L
						FAXDC2
						EBF1
						ZBED8
						CCNG1
						PANK3
						SH3PXD2B
						NEURL1B
						ZNF346
						FAM193B
						ZNF354B
						ZFP2
						ZNF354C
						SQSTM1
						MRNIP
						RNF130
						IRF4
						EXOC2
						LYRM4
						TMEM170B
						CD83
						MYLIP
						TRIM38
						H2AC6
						H2BC5
						H2BC8
						H4C8
						BTN3A2
						BTN3A1
						BTN3A3
						H2BC11
						H2AC11
						ZKSCAN8
						NEU1
						SMIM29
						ILRUN
						FKBP5
						C6orf89
						PIM1
						CMTR1
						MDGA1
						DAAM2
						TAF8
						TBCC
						PEX6
						PPP2R5D
						AARS2
						ENPP5
						SLC25A27
						TNFRSF21
						PTCHD4
						MMUT
						PAQR8
						EFHC1
						ELOVL5
						COL21A1
						FAM135A
						TENT5A
						UBE3D
						ME1
						CEP162
						TBX18
						CNR1
						CASP8AP2
						MANEA
						PNISR
						SIM1
						SOBP
						SESN1
						PPIL6
						CDC40
						REV3L
						FYN
						TSPYL4
						MAN1A1
						SMPDL3A
						LAMA2
						ARHGAP18
						SLC2A12
						MAP3K5
						REPS1
						HECA
						FBXO30
						SHPRH
						AKAP12
						TMEM242
						ZDHHC14
						ACAT2
						PRKN
						C6orf120
						PHF10
						DLL1
						ZNF12
						SNX13
						HDAC9
						TWIST1
						GPNMB
						HOXA5
						HOXA6
						HOXA9
						HOXA10
						HOXA11
						MTURN
						PDE1C
						AMPH
						COA1
						URGCP
						UBE2D4
						ADCY1
						SUMF2
						ZNF138
						GUSB
						GALNT17
						MLXIPL
						TRIM73
						POR
						TMEM120A
						CCDC146
						CD36
						CYP51A1
						GATAD1
						PEX1
						RBM48
						SAMD9
						PDK4
						FAM200A
						CYP3A5
						AZGP1
						ZKSCAN1
						TAF6
						LRCH4
						GIGYF1
						CLDN15
						RASA4B
						PRKAR2B
						LAMB1
						NRCAM
						AASS
						CADPS2
						POT1
						AHCYL2
						NRF1
						TMEM209
						PLXNA4
						AKR1B15
						AGBL3
						TMEM140
						WDR91
						CREB3L2
						TRIM24
						ZC3HAV1
						TTC26
						HIPK2
						TBXAS1
						DENND2A
						EPHB6
						GSTK1
						ZNF282
						ZNF212
						ZNF467
						ZNF862
						RARRES2
						ASIC3
						GALNT11
						INSIG1
						RBM33
						DLC1
						PCM1
						INTS10
						LPL
						XPO7
						BIN3
						EGR3
						TNFRSF10B
						DPYSL2
						TRIM35
						SCARA5
						ELP3
						INTS9
						RBPMS
						WRN
						FUT10
						ZNF703
						STAR
						ADAM32
						RNF170
						HGSNAT
						SPIDR
						EFCAB1
						RPS20
						YTHDF3
						ADHFE1
						CSPP1
						SLCO5A1
						NCOA2
						PI15
						FABP5
						FABP4
						CPNE3
						TMEM64
						INTS8
						TP53INP1
						MATN2
						KCNS2
						OSR2
						RNF19A
						RSPO2
						EIF3E
						TBC1D31
						FAM91A1
						TRMT12
						ZNF572
						MYC
						ADGRB1
						ZFP41
						TOP1MT
						NAPRT
						PARP10
						DGAT1
						CYHR1
						KIFC2
						ZNF517
						DMRT2
						PTPRD
						NFIB
						FREM1
						PLIN2
						RPS6
						ACER2
						AQP7
						AQP3
						CNTFR
						GALT
						IL11RA
						PHF24
						FAM122A
						PTAR1
						TLE1
						FRMD3
						CTSL
						S1PR3
						ROR2
						PHF2
						PTCH1
						ZNF510
						XPA
						INVS
						RNF20
						ABCA1
						TMEM38B
						ABITRAM
						TMEM245
						LPAR1
						ZNF483
						PTGR1
						HSDL2
						ALAD
						AKNA
						ASTN2
						BRINP1
						MEGF9
						FBXW2
						TRAF1
						C5
						CNTRL
						GSN
						STOM
						ANGPTL2
						RPL12
						AK1
						CIZ1
						PHYHD1
						DOLK
						USP20
						ABL1
						FAM78A
						NTNG2
						GTF3C5
						SURF1
						RXRA
						MT-ND2
						MT-ND3
						MT-ND4
						MT-ND5
						MT-ND6
						GTPBP6
						IL3RA
						ARHGAP6
						VEGFD
						PIR
						TXLNG
						REPS2
						RAI2
						SRPX
						MID1IP1
						MAOA
						CHST7
						JADE3
						KCND1
						SYP
						PPP1R3F
						SHROOM4
						SPIN3
						EFNB1
						RTL5
						SRPX2
						SYTL4
						GLA
						ARMCX1
						ZCCHC18
						RADX
						TSC22D3
						CHRDL1
						AMOT
						DOCK11
						RPL39
						UPF3B
						RNF113A
						ZBTB33
						C1GALT1C1
						APLN
						XPNPEP2
						ZNF280C
						ENOX2
						SMIM10L2B
						ZNF75D
						MAP7D3
						G6PD

## Sheet: Table S5
Table S5. Protein-coding genes uniquely found in each LAD class.
All protein-coding genes											Genes differentially expressed
Lost LAD > LAD (i)	Lost LAD > inter-LAD (ii)	Gained LAD > LAD (iii)	Gained LAD > inter-LAD (iv)	cLAD > LAD (v)	cLAD > inter-LAD (vi)	Lost edge > LAD (vii)	Lost edge > inter-LAD (viii)	Gained edge > LAD (ix)	Gained edge > inter-LAD (x)		Lost LAD > LAD (i)	Lost LAD > inter-LAD (ii)	Gained LAD > LAD (iii)	Gained LAD > inter-LAD (iv)	cLAD > LAD (v)	cLAD > inter-LAD (vi)	Lost edge > LAD (vii)	Lost edge > inter-LAD (viii)	Gained edge > LAD (ix)	Gained edge > inter-LAD (x)
L1TD1	DDX20	SMIM12	ATG4C	AJAP1	ACTL8	TNN	PRAMEF20	TTC34	CHD5		ZNF354A	PPM1H	PDE4D	NDUFA10	TLR4	RNF122	TBC1D22A	FBXL4	GYPC	OSTF1
KANK4	ZNF33B	GJB5	FOXD3	IGSF21	ACADM	ZNF648	LRRC38	ACTRT2	AL031847.2		FHIT	NBEA	VSIG10L	ZNF317	CCL8	ULK1	B3GALNT1	SLC25A36	DPYSL4	IKBIP
RET	BMS1	GJB4	LRIF1	KLHDC7A	RABGGTB	ZNF248	PDPN	PRDM16	PTPRU		APBA2	MYADM	CNR1	COG2	TSNARE1	MMP17	PPM1L	HNMT	ZWINT	NDUFA4
GRIP1	PPM1H	GJB3	DRAM2	PAX7	MSH4	NPS	IFFO2	ARHGEF16	MATN1		MTUS2	ZNF33B	ENGASE	ZNF850	RNF20	ZNF737	LSAMP	NFIA	BNIP3	CLPTM1L
MTUS2	AVPR1A	GJA4	KIRREL1	TAS1R2	ASB17	FOXI2	SPATA6	MEGF6	LAPTM5		KANK4	BMS1	CTU1	ZNF202	RBM33	CCNG1	NRN1	MAP10	EFNB2	NDUFS6
OR4E2	NBEA	DLGAP3	AL138899.3	ALDH4A1	POGK	SMIM35	DMRTA2	TPRG1L	ZC3H12A		NPTX2	HNRNPAB	SMIM12	E2F3	MRPL50	LIG4	ZNF248	RFC5	C1orf174	ARC
OR4E1	GOLGA6L7	KCNA3	RXRG	GRIK3	ZNF496	TMPRSS4	FAF1	WRAP73	MEAF6		CLK4	ZNF765	PABPC4L	CAMSAP1	ADI1	PUS1		VSIG10	PPP2R2D	CHD5
APBA2	ZNF845	CD53	LRRC52	AGBL4	OR2W3	SCN4B	NFIA	TP73	SNIP1			DDX20	RARB	CTTN	IRX1	TENT4A		TRIM24	LRRC47	RGS2
FAM189A1	ZNF525	FCRL4	GALNT2	BEND5	OR2T8	SCN2B	RPE65	CCDC27	DNALI1			ZNF761	NTM	AQP1	ALDH4A1	NSUN2		GLUL	DFFB	SYBU
NSMCE3	ZNF765	FCRL3	COG2	ELAVL4	OR2AJ1	USP29	DEPDC1	SMIM1	GNL2			ZNF354C	GDAP1	SH2B3	FAM122A	SRD5A1		MAFB	MEGF6	IL20RB
OTUD7A	AC022137.3	FCRL2	AGT	LRRC7	OR2L8	ZIM3	ST6GALNAC5	LRRC47	RSPO1			AC022137.3	OLFM1	ZFP82	BRINP1	PPP1R3D		MRPS30	TPRG1L	WDR25
SP5	ZNF761	FCRL1	CAPN9	LRRIQ3	OR2AK2	DUXA	TLCD4-RWDD3	CEP104	C1orf109			ZNF331	C5orf46	EHD3	PROX1	ZNF486		ASTN2	AKAP17A	CDCA8
FHIT	ZNF813	CD5L	C1orf198	FPGT	OR2L5	CCDC140	RWDD3	DFFB	CDCA8			ZNF845	SHANK2	WDR4	KIAA0040	OBI1		NSUN3		PSAT1
PARM1	ZNF331	CD1C	TTC13	FPGT-TNNI3K	OR2L2	TBC1D22A	ITLN2	C1orf174	EPHA10			ZNF354B	SMOC1	ZNF382	TRHDE	POGK		SPATA6		SMC2
CLK4	DPRX	CD1B	GNPAT	TNNI3K	OR2L3	LSAMP	SEC16B	CSF3R	MANEAL			ZNF813		COL5A1	INSIG1	NOM1		PDPN		DSG2
AC113348.1	NLRP12	CD1E	OTUD1	LRRC53	OR2L13	PPM1L	GLUL	MAEL	YRDC			ADAMTS2		HSPA13	NEBL	VPS26B		EPDR1		HMMR
AC113348.2	MYADM	OR10T2	ATRNL1	ERICH3	OR2M5	B3GALNT1	TEDDM1	GPA33	C1orf122			ZFP2		GALNT2	GALNT17	FAM217B		TOM1L1		RSPO1
ZNF354A	PRKCG	OR10K2	PPFIA1	CRYZ	OR2M2	PACRGL	RGSL1	DUSP27	MTF1					CHCHD6	POT1	DLX5		ESYT2		C1orf109
NPTX2	UGT2B4	OR10K1	CTTN	TYW3	OR2M3	HRH2	RNASEL	RGS18	INPP5B					DMD	TTYH2	RABGGTB		DEPDC1		ZNF430
GIMAP4	UGT2A1	OR10R2	DLG2	LHX8	OR2M4	CPLX2	RGS16	RGS21	SF3A3					JOSD2	MAF	WFS1		MKI67		SART3
GIMAP6	UGT2A2	OR6Y1	TMEM126B	SLC44A5	OR2T33	NRN1	RGS8	MTRNR2L5	FHL3					ZNF699	ITIH5	ACAD8		SQOR		MTF1
GIMAP2	SULT1B1	OR6P1	TMEM126A	BARHL2	OR2T12	IL17F	RPS6KC1	ZWINT	UTP11					EMC10	CLSTN2	TIGAR		C7orf31		TOGARAM1
GIMAP1	AC108941.2	OR10X1	MSANTD4	OLFM3	OR2M7	TBXT	RRP15	PPP2R2D	POU3F1					C8orf34	DAAM2	ZNF682		NTPCR		PDLIM1
GIMAP1-GIMAP5	SULT1E1	OR10Z1	KBTBD3	SLAMF6	OR14C36	PRR18	MAP10	BNIP3	ADGRL2					TTC13	TMEM132B	BMP2		RNASEL		TSPAN14
GIMAP5	CSN1S1	SPTA1	TTC12	CD84	OR2T4	SFT2D1	NTPCR	JAKMIP3	TMCO1					C1orf198	PTPRD	UBE3C		WDR11		SETMAR
TMEM176B	CSN2	OR6K2	ANKK1	SLAMF1	OR2T6	MPC1	PCNX2	DPYSL4	RGS1					NR1H2	WWOX	C12orf4		NLRP1		MANEAL
TMEM176A	STATH	OR6K3	DRD2	CD48	OR2T1	VIPR2	EDARADD	CBLIF	RGS13					FRMD3	CRBN	PITPNM3		FBXO25		TAF3
AOC1	HTN3	OR6N1	ZNF202	SLAMF7	CYP2C9	PRKACG	LGALS8	TCN1	RPS27AP5					ZNF566	RGMA	PPP2R2C		RGS16		AKAP13
KCNH2	HTN1	OR6K6	OR6X1	LY9	CYP2C8	VCX3B	HEATR1	OOSP3	RGS2					ZFP14	STX2	GRB10		FXR1		CEP63
ZIC3	UGT8	OR6N2	OR6M1	CD244	OR51T1	ANOS1	ACTN2	MS4A8	UCHL5					ZNF266	MED10	NCAPD3		TBC1D15		ATXN7L3B
	HNRNPAB	MNDA	TMEM225	ITLN1	OR51A7		ZNF124	MS4A18	RO60					DLG2	CD300C	GUF1		FAF1		PTPRU
	PHYKPL	LMX1A	OR8D4	FAM78B	OR51G2		GTPBP4	FAM181B	GLRX2					KIRREL1	KCNK1	PNPLA4		ST6GALNAC5		FANCM
	ZNF354B	FAM89A	OR4D5	KIAA0040	OR51G1		IDI2	LHX5	CDC73					ZNF844	HSPB8	PIMREG		LGALS8		EPHB1
	ZFP2	TRIM67	OR6T1	TNR	OR51A4		IDI1	PRR20A	B3GALT2					PI15	TAFA5	ZNF93		PTER		PHF14
	ZNF454	AL109810.2	OR10S1	ASTN1	OR51A2		WDR37	PRR20C	RCOR3					MANEA	ARRDC4	DYRK4		SSBP1		ITPR1
	GRM6	HPSE2	OR10G6	CACNA1E	OR51L1		PTER	PRR20B	PRKCQ					OTUD1	BEND5	RAD51AP1		EOGT		SLC8B1
	ZNF879	SHANK2	OR10G4	BRINP3	OR52J3		CYP2C18	PRR20D	ATP5F1C					DRAM2	STS			MPZL3		ACADSB
	ZNF354C	NCAM1	OR10G9	HHAT	OR52E2		AL583836.1	PRR20E	TAF3					PCMTD1	CDH4			TMEM182		PLBD2
	ADAMTS2	OR10D3	OR10G8	KCNH1	OR5W2		CYP2C19	PCDH17	GATA3					DTNA	EIPR1			PDCD10		FDXR
	TMEM130	OR8G1	OR10G7	AL590132.1	OR5I1		XPNPEP1	KLHL1	ARL5B					IPO8	MGAM			DTD1		CPNE3
	TRRAP	OR8G5	SLCO1C1	AC092017.3	OR10AG1		WDR11	GPC5	ENKUR					CETN3	IGSF9B			WSB2		TBC1D5
	KLHL13	OR8D1	IPO8	PROX1	OR5F1		CPXM2	EFNB2	TSPAN14					KBTBD3	PXDN			BACE2		LANCL1
	GPR101	OR8D2	DBX2	USH2A	OR5AS1		PTPRE	ARGLU1	ACSM6					POLD1	KYNU			RIOX2		DZIP3
	FGF13	OR8B2	OR9K2	ESRRG	OR8I2		MKI67	SV2B	PDLIM1					PLCL1	MAGEL2			DIO2		KANSL1L
	MAGEC2	OR8B3	OR10A7	SPATA17	OR8H2		TRIM51	CD300LF	ACADSB						EBF3			FERMT1		INPP5B
	SPANXN4	OR8B4	OR6C74	SIPA1L2	OR8H3		BUD13	DSC2	HMX3						VAT1L			CRELD2		MIS18BP1
	SPANXN3	OR8B8	OR6C6	KCNK1	OR8J3		ZPR1	DSC1	HMX2						GALC			DGKI		CHD2
	SLITRK4	OR8B12	OR6C1	MT1HL1	OR8K5		JAML	CDH19	OR52A5						NTF3			RRP15		TMEM14B
	SPANXN2	OR8A1	OR6C3	RYR2	OR5J2		MPZL3	GYPC	OR52A1						CCL2			TMEM233		OAS3
		NTM	OR6C75	ZP4	NXPE4		TBC1D15	TEX51	OR51V1						KCNH1			CDCA7L		TENM2
		SLCO1B3	OR6C65	MTRNR2L11	JAM3		TPH2	ZNF804A	CALCB						TLE4			COPB2		EDEM1
		SLCO1B7	OR6C76	RGS7	NCAPD3		RFC5	SI	FANCF						COL22A1			LZTS1		SVIP
		AC022335.1	OR6C2	NLRP3	VPS26B		WSB2	SLITRK3	GAS2						CCL11			PTPRE		ASPHD2
		SLCO1B1	OR6C70	OR2B11	THYN1		VSIG10	GRXCR1	SVIP						TYW3			ZPLD1		SUMF1
		CUX2	OR6C68	GCSAML	ACAD8		PEBP1	TECRL	CCDC179						IRX2			ZSWIM6		FICD
		PCDH20	OR6C4	OR2C3	PARP11		TAOK3	EPHA5	LUZP2						MOCS1			KCTD1		BHLHE40
		AL592490.1	OR2AP1	GCSAML-AS1	CCND2		TMEM233	MTRNR2L13	DCDC1						ZNF189			GEMIN5		ANKLE2
		SOX1	SH2B3	OR2G2	AC008012.1		DIO2	NPY1R	API5						LRATD1			HEATR1		DOCK2
		SPACA7	ATXN2	OR2G3	TIGAR		VRK1	NPY5R	OR5AK2						PAK1IP1			FXN		TENM4
		SFTA3	OR4K2	OR13G1	FGF23		GOLGA6L2	SLC12A7	TENM4						TRNT1			IPO11		DENND3
		NKX2-1	OR4K5	OR6F1	FGF6		AC090527.3	SLC6A19	OPCML						DDX18			MRPS22		NMRK1
		NKX2-8	OR4K1	AC118470.1	C12orf4		SQOR	SLC6A18	RERGL						CMKLR1			ZPR1		APAF1
		PAX9	OR4K15	OR14A2	RAD51AP1		RBFOX1	IRX4	ATXN7L3B						RNASEH1			MOB3B		ATP6V1H
		OTX2	OR4K14	OR14K1	DYRK4		NLRP1	DNAH5	TMPO						AJAP1			ZNF124		C14orf28
		SMOC1	OR4K13	OR1C1	AC005832.4		KIAA0753	HTR1B	SLC25A3						SGCD			ZBED4		FBXO21
		SLC8A3	OR4L1	OR14A16	AKAP3		PSMD11	SOX7	IKBIP						GLRX3			GTPBP4		ARL5B
		TCL1B	OR4K17	OR11L1	NDUFA9		CDK5R1	PINX1	APAF1						RAN			WDR37		DNALI1
		TCL1A	OR4N5	TRIM58	AC005833.1		MYO1D	PINX1	NT5DC3						GABRA5			IDI1		SATB1
		TUNAR	OR11G2	ADARB2	GALNT8		TMEM98	XKR6	FICD						LARGE1			TRIM32		PTK2
		KIF26A	OR11H6	SFMBT2	KCNA6		TOM1L1	KCNV1	SART3						INSC			ZSCAN5A		ZC3H12A
		TMEM179	OR11H4	ITIH5	KCNA1		COX11	GPR20	OAS3						NRXN3			MFSD9		DTWD2
		C14orf180	TTC5	MALRD1	KCNA5		KCTD1	OR13F1	OAS2						TRIM58			CDK5R1		DLGAP1
		GPR139	BRMS1L	PLXDC2	SFSWAP		ZNF506	OR13C4	DTX1									CEP85L		KLHL28
		GP2	MBIP	NEBL	MMP17		ZNF787	OR13C3	RASAL1									ACTR3B		TMPO
		UMOD	EXOC5	GPR158	ULK1		ZNF444	OR13C8	CFAP73									IQGAP2		B3GALT2
		PDILT	KCNH5	MYO3A	PUS1		GALP	OR13C5	DDX54									PSMD11		ADGRL2
		ENGASE	SLC10A1	GAD2	EP400		ZSCAN5B	OR13C2	RITA1									EFR3A		YTHDF3
		RBFOX3	GLRX5	ANKRD30A	ATP8A2		ZSCAN5C	OR13C9	IQCD									ZNF787		TPCN1
		LOXHD1	ADCYAP1	MTRNR2L7	SHISA2		ZSCAN5A	AKAP17A	TPCN1									MYO1D		CADPS2
		MUC16	ASXL3	CTNNA3	POU4F1		EDDM13	ASMT	SLC8B1									RPS6KC1		RCOR3
		OR1M1	NOL4	LRRTM3	OBI1		ZNF582		PLBD2									CAVIN4		RITA1
		OR7G2	DTNA	NRG3	LIG4		NBAS		SDS											GLRX2
		OR7G1	ZNF558	GHITM	ABHD13		SLC9A4		RBM19											LPCAT1
		OR7G3	ZNF317	C10orf99	TNFSF13B		SLC9A2		FBXW8											PGAM5
		VSTM2B	OR7D2	CDHR1	RTL1		MFSD9		TESC											SF3A3
		KLK5	OR7D4	LRIT2	MON1B		TMEM182		FBXO21											DDX54
		KLK6	OR7E24	RGR	SYCE1L		MRPS9		AACS											NOC4L
		KLK7	ZNF699	LRIT1	PIMREG		HNMT		DDX51											BEGAIN
		KLK8	ZNF559	CCSER2	PITPNM3		SPOPL		NOC4L											FHL3
		AC011473.4	ZNF559-ZNF177	SORCS3	MC4R		FERMT1		GALNT9											DDX1
		KLK9	ZNF177	SORCS1	ZNF253		AL121900.1		FBRSL1											UTP11
		KLK10	ZNF266	FGFR2	ZNF93		DTD1		LRCOL1											MAP2K4
		KLK11	ZNF700	GPR26	ZNF682		MAFB		P2RX2											NAT9
		KLK12	AC008770.2	MGMT	ZNF90		C21orf91		POLE											YRDC
		KLK13	ZNF763	EBF3	ZNF486		CHODL		PXMP2											NT5DC3
		KLK14	AC008770.4	C10orf143	ZNF737		BACE2		PGAM5											TMEM104
		CTU1	ZNF433	GLRX3	ZNF626		ZBED4		ANKLE2											GNL2
		SIGLEC9	AC008770.1	TCERG1L	ZNF66		ALG12		SUGT1											SNIP1
		SIGLEC7	ZNF878	OR52K2	ZNF85		CRELD2		LRFN5											SLC9A3R1
		CD33	ZNF844	OR52K1	ZNF208		TAFA4		C14orf28											PRPF39
		SIGLECL1	AC022415.3	OR52M1	ZNF257		EOGT		KLHL28											AACS
		IGLON5	ZNF20	OR52I2	ZNF676		NSUN3		TOGARAM1											DDX51
		VSIG10L	ZNF625-ZNF20	OR52I1	ZNF729		RIOX2		PRPF39											DPY19L3
		CAPN13	ZNF625	TRIM68	ZNF98		GABRR3		FKBP3											API5
		GALNT14	ZNF136	OR51D1	ZNF492		OR5K2		FANCM											MRPL36
		SPHKAP	ZNF44	OR51E1	ZNF99		CLDND1		MIS18BP1
		LAMP5	ZNF563	OR51E2	ZNF723		AC021660.3		RPS29
		PAK5	ZNF442	OR51C1P	ZNF728		GPR15		WDR25
		BMP7	ZNF799	OR51F1	ZNF730		ZPLD1		BEGAIN
		TFF3	AC008758.5	OR52R1	ZNF724		PRR23A		DLK1
		TFF2	UQCRFS1	OR51F2	AC092329.3		MRPS22		AKAP13
		TFF1	ZFP14	OR51S1	ZNF91		PRR23B		CHD2
		TMPRSS3	ZFP82	INSC	NLRP9		PRR23C		TERF2IP
		UBASH3A	ZNF566	SLC6A5	RFPL4A		COPB2		AC025287.4
		RSPH1	ZNF260	NELL1	ZNF667		SLC25A36		DUXB
		SLC37A1	ZNF529	ANO5	ZNF471		SPSB4		CPHXL
		PDE9A	ZNF382	SLC17A6	ZFP28		PDCD10		TMEM220
		SLC6A11	ZNF461	KCNA4	FAM110C		KCNMB2		MAP2K4
		SLC6A1	ZNF567	FSHB	THSD7B		AC117457.1		RAB37
		RARB	ZNF850	ARL14EP	NXPH2		FXR1		SLC9A3R1
		C3orf56	ZNF790	MPPED2	BMP2		DNAJC19		NAT9
		PRR20G	ZNF345	LRRC4C	SCP2D1		PYDC2		TMEM104
		PCDH10	ZNF829	OR5T2	SYCP2		EVC		GRIN2C
		PABPC4L	ZNF568	OR5T3	FAM217B		CRMP1		FDXR
		GLRA3	ZNF420	OR5T1	PPP1R3D		C4orf19		FADS6
		ADAM29	IZUMO2	OR8H1	CDH26		RELL1		USH1G
		PDE4D	MYH14	OR8K3	BRD1		TRIM75P		OTOP2
		FTMT	KCNC3	OR8K1	OR5AC2		TMEM192		OTOP3
		FSTL4	NR1H2	OR8J1	OR5H1		ADCY2		HID1
		SCGB3A2	NAPSA	OR8U1	OR5H14		C5orf49		DLGAP1
		C5orf46	POLD1	OR5R1	OR5H15		MRPS30		ZBTB14
		SPINK5	AC020909.1	AP002512.3	OTOL1		ISL1		DSG1
		SPINK14	SPIB	OR5M9	WFS1		ZSWIM6		DSG4
		SPINK6	MYBPC2	OR5M3	PPP2R2C		IPO11		DSG3
		MARCOL	FAM71E1	OR5M8	YIPF7		IQGAP2		DSG2
		SPINK13	EMC10	OR5M11	GUF1		TRPC7		TTR
		SPINK7	JOSD2	OR5M10	GNPDA2		GRIA1		FBXO15
		SPINK9	ASPDH	OR5M1	GABRG1		GEMIN5		ZNF430
		PPP1R2B	LRRC4B	OR5AP2	FAM218A		C5orf47		ZNF714
		TIMD4	SYT3	OR5AR1	TRIM60		DRD1		ZNF431
		HAVCR1	C19orf81	OR9G1	NSUN2		PHACTR1		ZNF708
		OR14J1	SHANK1	OR9G4	SRD5A1		CENPQ		ZNF738
		OR5V1	CLEC11A	OOSP1	TENT4A		GLYATL3		ZNF493
		OR12D3	GPR32	OOSP4A	RNF180		POU3F2		AC010615.4
		OR12D2	AC010325.1	OOSP4B	MINAR2		FBXL4		ZNF429
		OR11A1	ACP4	OOSP2	CCNG1		COQ3		ZNF100
		OR10C1	C19orf48	MS4A3	C5orf58		CEP85L		ZNF681
		OR2H1	KLK1	MS4A2	MAP3K7		CDCA7L		ZNF726
		SPACA1	KLK15	MS4A6A	QKI		C7orf31		ZNF254
		CNR1	KLK3	MS4A4A	ICA1		EPDR1		ZNF507
		FUT9	KLK2	MS4A4E	THSD7A		NME8		DPY19L3
		ADCYAP1R1	KLK4	MS4A6E	NPVF		SEM1		DDX1
		NEUROD6	EHD3	MS4A7	FIGNL1		DGKI		ARHGAP15
		ITPRID1	PLCL1	MS4A14	DDC		TRIM24		FSIP2
		PPP1R17	NDUFA10	MS4A5	GRB10		MRPS33		RPE
		POU6F2	OR6B2	MS4A1	COBL		AGK		KANSL1L
		ZNF722P	LIPI	MS4A12	DLX6		DENND11		ACADL
		ZNF727	RBM11	MS4A13	DLX5		WEE2		MYL1
		ZNF735	HSPA13	NXPE2	SDHAF3		SSBP1		LANCL1
		ZNF679	SAMSN1	CADM1	NOBOX		TAS2R3		MACROD2
		ZNF736	UMODL1	FXYD2	RNF32		TAS2R4		NCAM2
		GRM3	WDR4	FXYD6-FXYD2	LMBR1		TAS2R5		GET1-SH3BGR
		KIAA1324L	CHCHD6	FXYD6	NOM1		ARHGEF5		SH3BGR
		SNTG1	PLXNA1	TMPRSS13	MNX1		ACTR3B		ASPHD2
		JPH1	CDH10	SPATA19	UBE3C		ESYT2		SUMF1
		GDAP1	CETN3	IGSF9B	RNF122		FBXO25		SETMAR
		FCN1	HAVCR2	GLB1L2	PPDPFL		TDRP		ITPR1
		OLFM1	MBOAT1	B3GAT1	TMEM252		LZTS1		BHLHE40
		PAEP	E2F3	PRMT8	SYK		GFRA2		ARL8B
		AL354761.1	OR2W1	NTF3	SLC25A6		ST18		EDEM1
		GLT6D1	OR2B3	GRIN2B	ASMTL		RAB2A		TBC1D5
		LCN9	OR2J1	PKP2	VCX		ARMC1		SATB1
		SOHLH1	OR2J3	MUC19	PNPLA4		MTFR1		EPHA6
		MAGEB18	OR2J2	TRHDE	SLITRK2		SBSPON		DZIP3
		MAGEB6B	MANEA	PPFIA2			C8orf89		CEP63
		MAGEB6	PSMB1	FAM71C			EFR3A		EPHB1
		MAGEB5	INMT-MINDY4	ASCL1			OC90		KY
			MINDY4	C12orf42			AC100868.1		IL20RB
			AC004691.2	WSCD2			HHLA1		MAN2B2
			AQP1	CMKLR1			MOB3B		GABRB1
			SGCZ	RPH3A			IFNK		SNCA
			PCMTD1	SRRM4			FXN		MMRN1
			CPA6	HSPB8			AL358113.1		TKTL2
			C8orf34	CCDC60			SLC28A3		TMA16
			PI15	TMEM132B			MSANTD3-TMEFF1		CLPTM1L
			CRISPLD1	TMEM132C			TMEFF1		SLC6A3
			HNF4G	SLC15A4			CAVIN4		LPCAT1
			CALB1	GLT1D1			ASTN2		MRPL36
			FRMD3	TMEM132D			TRIM32		NDUFS6
			COL5A1	FZD10			PUDP		COX7C
			PPP1R26	PIWIL1			FAM9A		TMEM161B
			C9orf116	RIMBP2					DTWD2
			MRPS2	STX2					GLRA1
			LCN1	RAN					HMMR
			CAMSAP1	ADGRD1					MAT2B
			DMD	CNMD					TENM2
			FAM47A	PCDH8					DOCK2
			MAGEB16	OLFM4					FOXI1
			CFAP47	DACH1					EEF1E1-BLOC1S5
			ZC3H12B	SLITRK5					EEF1E1
			CPXCR1	HS6ST3					TMEM14B
			DCAF12L2	SLC10A2					AL024498.2
			DCAF12L1	DAOA					MAK
			PRR32	FAM155A					GCM2
				FSCB					SYCP2L
				RPL10L					LGSN
				MDGA2					KIF25
				NRXN3					FRMD1
				GALC					NDUFA4
				GPR65					PHF14
				KCNK10					TMEM106B
				C14orf177					VWDE
				BCL11B					AUTS2
				DIO3					CADPS2
				MKRN3					RNF133
				MAGEL2					RNF148
				NDN					IQUB
				NPAP1					NDUFA5
				SNRPN					ASB15
				SNURF					LMOD2
				AC124312.1					WASL
				GABRB3					HYAL4
				GABRA5					TTI2
				GABRG3					KCNU1
				SEMA6D					ATP6V1H
				WDR72					TOX
				UNC13C					GGH
				AGBL1					TTPA
				ST8SIA2					YTHDF3
				FAM174B					LACTB2
				RGMA					CPNE3
				ARRDC4					SYBU
				ADAMTS17					CHRAC1
				CERS3					AGO2
				TMEM114					PTK2
				SHISA9					DENND3
				CACNG3					ARC
				HS3ST4					JRK
				CBLN1					C9orf40
				C16orf78					CARNMT1
				TOX3					NMRK1
				CDH8					OSTF1
				CNTNAP4					PSAT1
				AC106741.2					SECISBP2
				NUDT7					SMC2
				VAT1L					PPP2R3B
				CLEC3A
				WWOX
				MAF
				WSCD1
				TMEM238L
				PIRT
				SHISA6
				ASIC2
				CCL2
				CCL7
				CCL11
				CCL8
				CCL13
				CCL1
				TMEM132E
				CA10
				KIF2B
				RPL38
				TTYH2
				DNAI2
				KIF19
				BTBD17
				GPR142
				GPRC5C
				CD300A
				CD300LB
				CD300C
				CD300LD
				CD300E
				AKAIN1
				AQP4
				CHST9
				CELF4
				RIT2
				SYT4
				DCC
				CDH7
				CBLN2
				NETO1
				SALL3
				ZNF536
				RFPL4AL1
				NLRP11
				NLRP4
				NLRP13
				NLRP8
				ZNF71
				SMIM17
				ZNF835
				ZIM2
				PEG3
				SH3YL1
				ACP1
				ALKAL2
				TMEM18
				SNTG2
				TPO
				PXDN
				MYT1L
				EIPR1
				TRAPPC12
				ADI1
				AC108488.2
				RNASEH1
				RPS7
				COLEC11
				ALLC
				DCDC2C
				SOX11
				LRATD1
				MYCN
				CYRIA
				APOB
				TDRD15
				STON1-GTF2A1L
				GTF2A1L
				AC073082.1
				FSHR
				NRXN1
				LRRTM4
				REG3G
				REG1B
				REG1A
				REG3A
				CTNNA2
				LRRTM1
				POU3F3
				ST6GAL2
				DPP10
				DDX18
				CNTNAP5
				CXCR4
				LRP1B
				KYNU
				RPRM
				GALNT13
				KCNJ3
				KCNH7
				B3GALT1
				PTH2R
				SLC24A3
				PTPRT
				CBLN4
				MC3R
				ZNF831
				EDN3
				CDH4
				TAF4
				TMPRSS15
				GRIK1
				CLDN17
				CLDN8
				KRTAP24-1
				KRTAP25-1
				KRTAP26-1
				KRTAP27-1
				KRTAP23-1
				KRTAP13-2
				KRTAP13-1
				KRTAP13-3
				KRTAP13-4
				KRTAP15-1
				KRTAP19-1
				KRTAP19-2
				KRTAP19-3
				KRTAP19-4
				KRTAP19-5
				KRTAP19-6
				KRTAP19-7
				KRTAP22-2
				KRTAP6-3
				KRTAP6-2
				KRTAP22-1
				KRTAP6-1
				KRTAP20-1
				KRTAP20-4
				KRTAP20-2
				KRTAP20-3
				KRTAP21-3
				KRTAP21-2
				KRTAP21-1
				KRTAP8-1
				KRTAP7-1
				KRTAP11-1
				KRTAP19-8
				IGSF5
				PCP4
				DSCAM
				LARGE1
				ISX
				TAFA5
				CNTN6
				CNTN4
				IL5RA
				TRNT1
				CRBN
				LRRN1
				GRM7
				KCNH8
				LRRC3B
				ARPP21
				TAFA1
				CADM2
				MTRNR2L12
				OR5H6
				OR5H2
				OR5K4
				OR5K3
				OR5K1
				RETNLB
				TRAT1
				GUCA1C
				MORC1
				C3orf85
				DPPA2
				DPPA4
				IGSF11
				SOX14
				RBP2
				RBP1
				NMNAT3
				CLSTN2
				TRIM42
				BCHE
				ZBBX
				SERPINI2
				WDR49
				SOX2
				PLAAT1
				ATP13A5
				ATP13A4
				C4orf50
				JAKMIP1
				AC092442.1
				HS3ST1
				ARAP2
				DTHD1
				NWD2
				KCTD8
				ADGRL3
				RASGEF1B
				GRID2
				ATOH1
				PDHA2
				STPG2
				TACR3
				CXXC4
				TRAM1L1
				FSTL5
				MARCHF1
				SMIM31
				APELA
				GALNTL6
				IRX2
				C5orf38
				IRX1
				MED10
				UBE2QL1
				HTR1A
				SV2C
				SLCO4C1
				EFNA5
				KCNN2
				SEMA6A
				NMUR2
				KIF4B
				SGCD
				ATP10B
				GABRB2
				GABRA6
				GABRA1
				GABRG2
				KCNIP1
				KCNMB1
				GABRP
				NSG2
				MSX2
				F13A1
				LY86
				SLC35B3
				TFAP2A
				GCNT2
				C6orf52
				PAK1IP1
				NRSN1
				DNAH8
				GLP1R
				SAYSD1
				KCNK5
				KCNK17
				KCNK16
				KIF6
				DAAM2
				MOCS1
				LRFN2
				RHAG
				CRISP2
				CRISP3
				PGK2
				CRISP1
				DEFB133
				DEFB114
				DEFB113
				DEFB110
				DEFB112
				TFAP2D
				TFAP2B
				PKHD1
				FKBP1C
				ADGRB3
				MEI4
				HTR1E
				EPHA7
				GRIK2
				HS3ST5
				SLC35F1
				CLVS2
				TRDN
				NKAIN2
				SAMD5
				PACRG
				C6orf118
				RAMACL
				AL159163.1
				RNASET2
				FGFR1OP
				CCR6
				TCP10L2
				GPR31
				UNC93A
				TTLL2
				TCP10
				DACT2
				SMOC2
				SDK1
				NXPH1
				SP8
				SP4
				DNAH11
				NPY
				AOAH
				ELMO1
				GPR141
				ABCA13
				CDC14C
				VWC2
				ZPBP
				SPATA48
				IKZF1
				POM121L12
				VSTM2A
				GALNT17
				CALN1
				ZNF804B
				TEX47
				TAC1
				IMMP2L
				ANKRD7
				TAS2R16
				SLC13A1
				SPAM1
				TMEM229A
				SSU72P8
				GPR37
				C7orf77
				POT1
				CHRM2
				AKR1D1
				TMEM178B
				PRSS37
				MGAM
				OR9A4
				CLEC5A
				TAS2R38
				MGAM2
				PRSS58
				PAXIP1
				HTR5A
				INSIG1
				EN2
				CNPY1
				RBM33
				SHH
				PTPRN2
				DLGAP2
				CLN8
				AC019257.8
				ARHGEF10
				KBTBD11
				MYOM2
				CSMD1
				PRSS51
				PRSS55
				UNC5D
				ALKAL1
				NPBWR1
				OPRK1
				XKR4
				CA8
				BHLHE22
				CYP7B1
				XKR9
				KCNB2
				CNBD1
				LRATD2
				KCNQ3
				LRRC6
				KHDRBS3
				FAM135B
				COL22A1
				KCNK9
				TRAPPC9
				AC138647.1
				TSNARE1
				DMAC1
				PTPRD
				ELAVL2
				IZUMO3
				LINGO2
				FAM122A
				RORB
				TRPM6
				TLE4
				NTRK2
				SEMA4D
				GADD45G
				DIRAS2
				PLPPR1
				BAAT
				MRPL50
				ZNF189
				ALDOB
				PGAP4
				RNF20
				GRIN3A
				PPP3R2
				CYLC2
				AL160272.2
				TLR4
				BRINP1
				SHOX
				CRLF2
				CSF2RA
				NLGN4X
				VCX3A
				STS
				VCX2

## Sheet: Table S7
Table S7. Location of enhancers targeted to DE genes in each LAD class.
					Enhancer location
LAD class of target DE gene	Common LAD > LAD	Common LAD > i-LAD	Gained edge > LAD	Gained edge > i-LAD	Gained LAD > LAD	Gained LAD > i-LAD	Lost edge > LAD	Lost edge > i-LAD	Lost LAD > LAD	Lost LAD > i-LAD	i-LAD	All H3K27ac-enhancers§
Lost LAD > LAD									2	3	3	8
Lost LAD > i-LAD									2	12	29	43
Gained LAD > LAD					2	3					18	23
Gained LAD > i-LAD					1	47					152	200
Common LAD > LAD	71	13		4				2			12	102
Common LAD > i-LAD		39		2							1	42
Lost edge > LAD		1					3	1			5	10
Lost edge > i-LAD		1					2	65			145	213
Gained edge > LAD			11									11
Gained edge > i-LAD	3	5		113			1				134	256
Table shows the numbers of enhancers located in indicated LAD classes (Enhancer location, top) which are targeted to genes in the ten LAD classes (left).
§GeneHancer double elite enhancers intersected with ≥ 1 H3K27ac peak at ≥ 1 timepoint in the 0-72 h time course.
